# Supplementary material for: A chemical signal in human female tears lowers aggression in males
Source: PLoS Biol. 2023 Dec 21;21(12):e3002442. doi: 10.1371/journal.pbio.3002442 (PMC10734982; doi:10.1371/journal.pbio.3002442)
Supplement: S1 Data — The headings on each column allow for orientation. (XLSX) [file pbio.3002442.s001.xlsx]

## Sheet: Fig 1A-C
Subject ID	familiarity-Saline	familiarity-Tears	pleasantness-Saline	pleasantness-Tears	intensity-Saline	intensity-Tears	day1_stimulus	Experiment number
m406	0.273099	0.274971	0.10128	0.52	0.230159	0.315038	Saline	1
m499	0.280059	0.599544	0.690582	0.57867	0.0831615	0.538144	Tears	1
m677	0.635149	0.293693	0.676401	0.351917	0.806947	0.578066	Tears	1
m678	0.685506	0.489663	0.633504	0.529028	0.494983	0.176397	Saline	1
m708	0.398425	0.0354331	0.671939	0.102551	0.680374	0.00759346	Tears	1
m709	0.693849	0.554931	0.572386	0.861037	0.150885	0.573394	Tears	1
m710	0.722809	0.457445	0.587315	0.585468	0.652544	0.50972	Tears	1
m711	0.355968	0.550484	0.623161	0.735695	0.499657	0.575986	Tears	1
m713	0.608028	0.547102	0.732463	0.530647	0.0259956	0.542035	Saline	1
m714	0.849833	0.202846	0.48724	0.467969	0.510765	0.377904	Saline	1
m717	0.399074	0.0884259	0.372632	0.0421053	0.378613	0.0296243	Saline	1
m718	0.3919	0.792056	0.164193	0.624098	0.460714	0.596173	Tears	1
m734	0.436797	0.622658	0.271123	0.594118	0.540175	0.625	Tears	1
m738	0.322554	0.509375	0.427729	0.616519	0.475288	0.0968332	Saline	1
m739	0.592542	0.432572	0.577387	0.551256	0.0672111	0.304858	Tears	1
m740	0.665333	0.411156	0.656678	0.356164	0.666491	0.350044	Tears	1
m741	0.628827	0.311224	0.729337	0.296735	0.389222	0.519236	Saline	1
m745	0.781553	0.433118	0.64795	0.283596	0.941333	0.224	Saline	1
m746	0.494444	0.129167	0.586829	0.430464	0.575547	0.691606	Saline	1
m747	0.567589	0.457401	0.62439	0.300813	0.451307	0.423659	Tears	1
m748	0.575666	0.553819	0.459656	0.440741	0.222892	0.671945	Tears	1
m749	0.592627	0.741129	0.49034	0.370304	0.616143	0.881064	Saline	1
AO822	0.408333	0.73463	0.567778	0.779861	0.486524	0.394114	Tears	3
BA093	0.172256	0.927675	0.531949	0.178914	0.514632	0.676422	Tears	3
BMA339	0.329848	0.512505	0.508057	0.598578	0.374364	0.649762	Tears	3
BO463	0.425926	0.462963	0.533333	0.633333	0.222222	0.416667	Tears	3
BTD643	0.663674	0.513465	0.559434	0.518711	0.456876	0.369986	Saline	3
BYO847	0.503627	0.646621	0.281903	0.666978	0.771204	0.571926	Tears	3
CR942	0.803111	0.289556	0.844371	0.335762	0.600032	0.26429	Tears	3
DG778	0.394926	0.430512	0.700685	0.569521	0.419405	0.562262	Saline	3
DY313	0.632044	0.573397	0.338776	0.44397	0.645541	0.409289	Tears	3
GB409	0.659774	0.551587	0.118169	0.334426	0.568108	0.293584	Saline	3
GTI792	0.513495	0.659657	0.627957	0.524424	0.182584	0.416102	Saline	3
HA134	0.768356	0.517	0.712826	0.490782	0.620713	0.490741	Tears	3
HA572	0.618915	0.415094	0.416531	0.389432	0.516854	0.317572	Tears	3
HD516	0.62606	0.464191	0.514464	0.232474	0.636306	0.396757	Saline	3
IG129	0.0317062	0.463301	0.276471	0.90627	0.219566	0.462594	Tears	3
KH601	0.53777	0.902824	0.597517	0.757336	0.415858	0.62685	Saline	3
KS959	0.379566	0.105023	0.592798	0.259157	0.31427	0.0669935	Saline	3
NY249	0.550469	0.41615	0.373448	0.511889	0.579339	0.500062	Tears	3
PA005	0.752352	0.348348	0.752214	0.399534	0.828188	0.362289	Tears	3
PR454	0.627393	0.122952	0.349483	0.581395	0.755373	0.422769	Tears	3
RO100	0.870523	0.483012	0.156338	0.692019	0.863119	0.149264	Saline	3
SS952	0.556679	0.617353	0.693176	0.471129	0.595833	0.558754	Tears	3
TYR151	0.491543	0.258132	0.547576	0.613636	0.3445	0.245382	Saline	3
ZD734	0.686219	0.268215	0.720398	0.437313	0.453309	0.340342	Tears	3

## Sheet: Fig 2A-C
subjectID	revT	monT	provT	revS	monS	provS	APR_T	APR_S	stimulus_d1
m587	0	72	29	10	71	24	0	0.416667	Tears
m677	39	52	20	29	59	22	1.95	1.31818	Tears
m678	33	53	19	35	53	21	1.73684	1.66667	Saline
m708	1	65	25	17	57	20	0.04	0.85	Tears
m709	40	52	22	41	50	15	1.81818	2.73333	Tears
m710	24	57	25	85	26	18	0.96	4.72222	Tears
m711	59	40	18	85	29	15	3.27778	5.66667	Tears
m713	0	69	30	33	55	24	0	1.375	Saline
m714	0	69	30	0	70	29	0	0	Saline
m715	6	66	27	2	72	25	0.222222	0.08	Saline
m716	34	53	26	99	17	27	1.30769	3.66667	Saline
m717	72	23	29	59	31	27	2.48276	2.18519	Saline
m718	8	59	17	4	63	22	0.470588	0.181818	Tears
m738	5	65	26	5	61	24	0.192308	0.208333	Saline
m739	29	61	23	57	47	11	1.26087	5.18182	Tears
m740	40	47	18	28	51	21	2.22222	1.33333	Tears
m741	28	51	17	45	40	18	1.64706	2.5	Saline
m499	0	70	27	0	59	24	0	0	Tears
m745	18	61	18	19	54	18	1	1.05556	Saline
m734	0	72	30	0	67	27	0	0	Tears
m746	0	1	1	0	53	22	0	0	Saline
m406	3	47	18	47	30	13	0.166667	3.61538	Saline
m747	16	65	24	26	62	18	0.666667	1.44444	Tears
m748	20	77	22	22	72	20	0.909091	1.1	Tears
m749	1	7	1	5	32	10	1	0.5	Saline
m742	66	35	12	61	35	13	5.5	4.69231	Tears	outlier

## Sheet: Fig 2D-E
subjectID	revT	monT	provT	revS	monS	provS	APR_T	APR_S	stimulus_d1
AO822	0	56	25	0	58	27	0	0	Tears
BA093	35	35	14	31	5	5	2.5	6.2	Tears
BMA339	1	50	21	36	29	11	0.047619	3.27273	Tears
BO463	18	51	22	20	46	20	0.818182	1	Tears
BTD643	20	49	20	25	34	17	1	1.47059	Saline
BYO847	14	49	21	39	34	16	0.666667	2.4375	Tears
CR942	3	51	23	0	48	22	0.130435	0	Tears
DA364	34	26	8	31	30	12	4.25	2.58333	Saline
DG778	0	51	24	9	48	20	0	0.45	Saline
DY313	9	52	24	22	44	18	0.375	1.22222	Tears
GB409	40	27	11	29	36	18	3.63636	1.61111	Saline
GTI792	2	51	26	10	46	25	0.0769231	0.4	Saline
HA134	1	55	24	0	54	26	0.0416667	0	Tears
HA572	1	53	24	0	47	20	0.0416667	0	Tears
HD516	0	26	7	0	45	21	0	0	Saline
IG129	1	62	28	0	66	28	0.0357143	0	Tears
KH601	29	35	18	0	43	18	1.61111	0	Saline
KS959	9	49	22	36	30	15	0.409091	2.4	Saline
LT752	0	56	27	0	58	25	0	0	Saline
NY249	35	37	14	35	36	12	2.5	2.91667	Tears
PA005	0	54	24	0	53	25	0	0	Tears
PR454	15	42	19	20	33	17	0.789474	1.17647	Tears
RO100	40	20	10	46	22	12	4	3.83333	Saline
SS952	31	38	14	41	33	14	2.21429	2.92857	Tears
TYR151	0	59	27	0	52	25	0	0	Saline
ZD734	0	55	25	1	48	21	0	0.047619	Tears
BA787	87	7	4	57	26	12	21.75	4.75	Saline	outlier
YR572	66	19	8	16	49	21	8.25	0.761905	Saline	outlier

## Sheet: Fig 4B-C
subject ID	left AIC- saline	left AIC- tears	PFC- saline	PFC- tears	left AIC (diff beta values)	PFC (diff beta values)	APR- S	APR- T	APR diff
AO822	0.2078	-1.78	-0.5682	-1.453	1.9878	0.8848	0	0	0
BA093	0.8574	-0.4295	1.306	-0.729	1.2869	2.035	6.2	2.5	3.7		BA093
BMA339	2.136	-0.2423	0.8254	-0.1454	2.3783	0.9708	3.27273	0.047619	3.22511		BMA339
BO463	2.065	-0.1451	1.393	0.4302	2.2101	0.9628	1	0.818182	0.181818		BO463
BTD643	1.218	0.8549	0.5179	0.8551	0.3631	-0.3372	1.47059	1	0.470588		BTD643
BYO847	1.849	-1.571	2.115	0.2461	3.42	1.8689	2.4375	0.666667	1.77083
CR942	1.638	-0.349	1.905	-0.1445	1.987	2.0495	0	0.130435	-0.130435
DG778	0.2458	-0.9496	-0.004913	-0.09901	1.1954	0.094097	0.45	0	0.45		DG778
DY313	0.5423	-2.856	1.124	-1.328	3.3983	2.452	1.22222	0.375	0.847222		DY313
GB409	0.1822	0.2893	1.796	2.161	-0.1071	-0.365	1.61111	3.63636	-2.02525		GB409
GTI792	-1.742	-2.095	-1.321	-2.92	0.353	1.599	0.4	0.0769231	0.323077		GTI792
HA134	-1.381	-0.8135	-0.164	-0.5161	-0.5675	0.3521	0	0.0416667	-0.0416667
HA572	-1.218	-2.672	-0.9633	-3.047	1.454	2.0837	0	0.0416667	-0.0416667		HA572
HD516	-1.931	0.04424	-0.5765	-0.1985	-1.97524	-0.378	0	0	0		HD516
IG129	-1.168	-2.357	-1.248	-2.585	1.189	1.337	0	0.0357143	-0.0357143		IG129
KH601	1.294	2.549	0.3426	0.6911	-1.255	-0.3485	0	1.61111	-1.61111		KH601
KS959	-0.4207	-2.773	1.21	-0.6735	2.3523	1.8835	2.4	0.409091	1.99091		KS959
NY249	0.7542	0.475	1.058	0.5196	0.2792	0.5384	2.91667	2.5	0.416667		NY249
PA005	-0.6171	-1.322	-0.1443	-1.305	0.7049	1.1607	0	0	0		PA005
PR454	0.2957	-0.962	2.108	-0.3422	1.2577	2.4502	1.17647	0.789474	0.386997
RO100	0.4221	0.8061	0.5159	-0.01792	-0.384	0.53382	3.83333	4	-0.166667		RO100
SS952	1.643	0.1224	2.687	0.5331	1.5206	2.1539	2.92857	2.21429	0.714286		SS952
TYR151	1.025	-0.8767	-0.1506	-0.5813	1.9017	0.4307	0	0	0		TYR151
ZD734	-1.42	0.2595	0.286	0.2995	-1.6795	-0.0135	0.047619	0	0.047619
BA787	2.001	-0.2274	2.069	0.08337	2.2284	1.98563	4.75	21.75	-17	outlier
YR572	-0.4903	-1.991	-0.2482	-0.8026	1.5007	0.5544	0.761905	8.25	-7.4881	outlier

## Sheet: Fig 5B-D
subjID	APR-S	APR- T	APR diff	tears > saline(beta value)
AO822	0	0	0	0.9995
BA093	6.2	2.5	-3.7	-0.4553
BMA339	3.27273	0.047619	-3.22511	0.03762
BO463	1	0.818182	-0.181818	-0.9942
BTD643	1.47059	1	-0.470588	1.151
BYO847	2.4375	0.666667	-1.77083	0.4075
CR942	0	0.130435	0.130435	0.09648
DG778	0.45	0	-0.45	-0.714
DY313	1.22222	0.375	-0.847222	-0.5127
GB409	1.61111	3.63636	2.02525	0.6941
GTI792	0.4	0.0769231	-0.323077	0.4537
HA134	0	0.0416667	0.0416667	1.56
HA572	0	0.0416667	0.0416667	1.25
HD516	0	0	0	0.3788
IG129	0	0.0357143	0.0357143	2.355
KH601	0	1.61111	1.61111	0.4489
KS959	2.4	0.409091	-1.99091	0.986
NY249	2.91667	2.5	-0.416667	0.5319
PA005	0	0	0	0.7966
PR454	1.17647	0.789474	-0.386997	1.439
RO100	3.83333	4	0.166667	1.06
SS952	2.92857	2.21429	-0.714286	-0.9177
TYR151	0	0	0	2.647
ZD734	0.047619	0	-0.047619	2.727
BA787	4.75	21.75	-17	-0.69	outlier
YR572	0.761905	8.25	-7.4881	-0.97	outlier

## Sheet: S2D-S2F Fig
SubjectID	pleasantness-Saline	pleasantness-Tears	pleasantness-Blank	intensity-Saline	intensity-Tears	intensity-Blank	familiarity-Saline	familiarity-Tears	familiarity-Blank	day1_stimulus
m406	0.0716063	0.367647	0.484917	0.201578	0.165286	0.500329	0.243737	0.245407	0.568198	Saline
m499	0.690582	0.57867	0.637119	0.123505	0.538144	0.154983	0.160235	0.408725	0.218121	Tears
m677	0.676401	0.351917	0.525565	0.74232	0.617085	0.461076	0.634035	0.36386	0.444444	Tears
m678	0.633504	0.529028	0.417732	0.494983	0.176397	0.22539	0.686913	0.491946	0.413684	Saline
m708	0.683251	0.133498	0.0796388	0.680374	0.0485981	0.0950156	0.398425	0.0354331	0.0393701	Tears
m709	0.572386	0.807105	0.67672	0.280416	0.478665	0.547046	0.693849	0.554931	0.559738	Tears
m710	0.587315	0.585468	0.323071	0.747509	0.69606	0.573387	0.722809	0.457445	0.659627	Tears
m711	0.487633	0.583582	0.659559	0.514642	0.588686	0.289517	0.355968	0.550484	0.297312	Tears
m713	0.739845	0.543598	0.564753	0.125749	0.500681	0.370799	0.548829	0.547102	0.298397	Saline
m714	0.512624	0.494307	0.640677	0.47199	0.349215	0.438045	0.808174	0.279292	0.556312	Saline
m717	0.324771	0.0366972	0.314475	0.378613	0.05	0.310694	0.399074	0.0884259	0.291667	Saline
m718	0.424335	0.671863	0.606464	0.416352	0.527673	0.506988	0.528502	0.695894	0.562399	Tears
m734	0.271123	0.594118	0.441176	0.697414	0.616954	0.39272	0.436797	0.622658	0.60477	Tears
m738	0.427729	0.616519	0.630531	0.475288	0.150082	0.27128	0.29638	0.46804	0.494798	Saline
m739	0.404577	0.386268	0.711854	0.0660377	0.15283	0.534305	0.495924	0.362038	0.515074	Tears
m740	0.656678	0.356164	0.538527	0.696882	0.368345	0.526379	0.678906	0.566183	0.717262	Tears
m741	0.587873	0.289066	0.416832	0.389222	0.519236	0.629377	0.242615	0.102906	0.280065	Saline
m745	0.758442	0.508442	0.0732323	0.922933	0.224	0.186	0.899329	0.701566	0.213274	Saline
m746	0.60291	0.544974	0.401235	0.78221	0.807116	0.534332	0.5	0.188389	0.456556	Saline
m747	0.656515	0.484773	0.560029	0.451307	0.423659	0.440165	0.504266	0.447782	0.378271	Tears
m748	0.381818	0.445629	0.400058	0.222892	0.671945	0.699082	0.575666	0.553819	0.466548	Tears
m749	0.362566	0.27381	0.599647	0.616143	0.820693	0.158902	0.616486	0.756291	0.532719	Saline

## Sheet: S4A-S4C Fig
subject ID	APR Day1	APR Day2
AO822	0	0
BA093	2.5	6.2
BMA339	0.047619	3.27273
BO463	0.818182	1
BTD643	1.47059	1
BYO847	0.666667	2.4375
CR942	0.130435	0
DA364	2.58333	4.25
DG778	0.45	0
DY313	0.375	1.22222
GB409	1.61111	3.63636
GTI792	0.4	0.0769231
HA134	0.0416667	0
HA572	0.0416667	0
HD516	0	0
IG129	0.0357143	0
KH601	0	1.61111
KS959	2.4	0.409091
LT752	0	0
NY249	2.5	2.91667
PA005	0	0
PR454	0.789474	1.17647
RO100	3.83333	4
SS952	2.21429	2.92857
TYR151	0	0
ZD734	0	0.047619
BA787	4.75	21.75	outlier
YR572	0.761905	8.25	outlier

## Sheet: S7A-D Fig
SubjectID	meet S	meet T	beer S	beer T	nice S	nice T	opp S	opp T	stimulus day1
'm587'	0.6	0.78	0.16	0.56	0.4	0.6	0.26	0.62	tears
'm677'	0.2	0.66	0.18	0.2	0.5	0.84	0.02	0.74	tears
'm678'	0.3	0.32	0.24	0.4	0.42	0.38	0.46	0.46	saline
'm708'	0.8	0.86	0.5	0.38	0.3	0.32	0.2	0.22	tears
'm709'	0	0.02	0.02	0.02	0.5	0.5	0.5	0.5	tears
'm710'	0.62	0.58	0.46	0.5	0.44	0.46	0.46	0.54	tears
'm711'	0.16	0.7	0.26	0.16	0.18	0.32	0.2	0.32	tears
'm713'	0.24	0.16	0.16	0.18	0.14	0.8	0.28	0.68	saline
'm714'	0.56	0	0.5	0	0.54	0.18	0.62	0.42	saline
'm715'	1	1	1	1	0.5	1	0.36	0.5	saline
'm716'	0.02	0.68	0	0.66	0.5	0.7	0.5	0.5	saline
'm717'	1	0.96	0.68	1	0.5	0.64	0.1	0.38	saline
'm718'	0.16	0.28	0.16	0	0.26	0.5	0.24	0.32	tears
'm738'	0.74	0.4	0.28	0.4	0.3	0.56	0.4	0.58	saline
'm739'	0.7	0.4	0.28	0.04	0.22	0.04	0.28	0.28	tears
'm740'	0.36	0.78	0.76	0.78	0.76	0.64	0.5	0.5	tears
'm741'	0.5	0.5	0.44	0.46	0.46	0.5	0.5	0.5	saline
'm499'	0.3	0.34	0.3	0.34	0.62	0.34	0.58	0.58	tears
'm745'	0.52	0.36	0	0.36	0.5	0.52	0.3	0.28	saline
'm734'	0.38	0.28	0.5	0.86	0.36	0	0	0.4	tears
'm746'	0.06	0	0.06	0	0.5	0.5	0.68	0.68	saline
'm406'	0	0	0	0.12	0.82	0.84	0.42	0.6	saline
'm747'	0	0.14	0	0.02	0.32	0.06	0.04	0.02	tears
'm748'	0	0	0.5	0.5	0.66	1	0.54	0.52	tears
'm749'	0.66	0.88	0.36	0.34	0.52	0.66	0.5	0.64	saline
'GB409'	0.74	0.14	0.06	0.14	0.92	0.86	0.82	0.52	saline
'HA134'	0.82	0.72	0.82	0.72	0.62	0.8	0.88	0.32	tears
'BA093'	0	0	0	0	0.52	0.5	0.02	0.5	tears
'BTD643'	0.42	0.66	0.44	0.54	0.4	0.5	0.4	0.56	saline
'TYR151'	0.5	0.26	0.5	0.5	0.52	0.5	0.6	0.42	saline
'HD516'	0.06	0.1	0.08	0.1	0.76	0.7	0.5	0.5	saline
'RO100'	0.98	1	1	1	1	0.62	0.98	0.48	saline
'DG778'	0.16	0.24	0	0	0.5	0.5	0.28	0.66	saline
'PA005'	0.38	0.7	0.24	0.36	0.56	0.54	0.32	0.56	tears
'ZD734'	1	1	0.76	0.8	0.78	0.74	0.78	0.18	tears
'PR454'	0.6	0.46	0.64	0.42	0.54	0.4	0.6	0.3	tears
'HA572'	0.64	0.86	0.94	0.86	0.5	0.32	0.46	0.54	tears
'CR942'	0.18	0.2	0.12	0.2	0.34	0.4	0.02	0.06	tears
'LT752'	0.12	0.24	0.3	0.5	0.42	0.4	0.26	0.58	saline
'BO463'	0.58	0.6	0.64	0.38	0.56	0.46	0.44	0.38	tears
'AO822'	0.08	0.26	0.08	0.26	0.14	0.24	0.1	0.18	tears
'BMA339'	0.5	0.5	0.5	0.5	0.66	0.72	0.5	0.5	tears
'DA364'	0.7	0.7	0.66	0.72	0.82	0.68	0.74	0.76	saline
'KS959'	0.62	0.62	0.32	0.3	0.58	0.54	0.58	0.44	saline
'IG129'	1	1	1	1	0.5	0.5	0.5	0.5	tears
'NY249'	0.02	0.5	0.5	0.5	0.14	0.24	0.5	0.5	tears
'BYO847'	0.58	0.64	0.56	0.66	0.58	0.6	0.44	0.4	tears
'KH601'	0.34	0.68	0.38	0.64	0.38	0.66	0.08	0.4	saline
'GTI792'	0.76	0.98	0.7	0.94	0.72	0.56	0.62	0.6	saline
'SS952'	0.64	0.6	0.62	0.58	0.58	0.8	0.54	0.74	tears
'DY313'	0.86	0.44	0.72	0.66	1	0.78	0.78	0.4	tears

## Sheet: S6 Fig
subjectID	stimulus day1	left AIC (diff beta values)	PFC (diff beta values)	APR diff
BA093	Tears	1.2869	2.035	3.7
BMA339	Tears	2.3783	0.9708	3.22511
BO463	Tears	2.2101	0.9628	0.181818
BTD643	Saline	0.3631	-0.3372	0.470588
DG778	Saline	1.1954	0.094097	0.45
DY313	Tears	3.3983	2.452	0.847222
GB409	Saline	-0.1071	-0.365	-2.02525
GTI792	Saline	0.353	1.599	0.323077
HA572	Tears	1.454	2.0837	-0.0416667
HD516	Saline	-1.97524	-0.378	0
IG129	Tears	1.189	1.337	-0.0357143
KH601	Saline	-1.255	-0.3485	-1.61111
KS959	Saline	2.3523	1.8835	1.99091
NY249	Tears	0.2792	0.5384	0.416667
PA005	Tears	0.7049	1.1607	0
RO100	Saline	-0.384	0.53382	-0.166667
SS952	Tears	1.5206	2.1539	0.714286
TYR151	Saline	1.9017	0.4307	0

## Sheet: S8A-B Fig
AGQ tears-saline (spearman r)	APR	Physical	Verbal	Anger	Hostility	Total Score		correlation p-value	APR	Physical	Verbal	Anger	Hostility	Total Score
APR	1	0.00336737	0.237565	-0.0579652	0.128728	0.125416		APR	1	0.98168	0.100248	0.69239	0.378042	0.390536
Physical	0.00336737	1	0.48914	0.711503	0.383279	0.82638		Physical	0.98168	1	0.0003618	1e-08	0.00656069	2.63e-13
Verbal	0.237565	0.48914	1	0.426597	0.196098	0.690838		Verbal	0.100248	0.0003618	1	0.00223855	0.176888	3.93e-08
Anger	-0.0579652	0.711503	0.426597	1	0.316706	0.744002		Anger	0.69239	1e-08	0.00223855	1	0.0266143	9.02e-10
Hostility	0.128728	0.383279	0.196098	0.316706	1	0.661956		Hostility	0.378042	0.00656069	0.176888	0.0266143	1	2.23e-07
Total Score	0.125416	0.82638	0.690838	0.744002	0.661956	1		Total Score	0.390536	2.63e-13	3.93e-08	9.02e-10	2.23e-07	1
subjectID	TA totalScore	stimulus day1	agg_ratioT	agg_ratioS
m587	45	Tears	0	0.416667
m677	33	Tears	1.95	1.31818
m678	66	Saline	1.73684	1.66667
m708	46	Tears	0.04	0.85
m709	58	Tears	1.81818	2.73333
m710	33	Tears	0.96	4.72222
m711	42	Tears	3.27778	5.66667
m713	39	Saline	0	1.375
m715	30	Saline	0.222222	0.08
m716	38	Saline	1.30769	3.66667
m717	53	Saline	2.48276	2.18519
m718	38	Tears	0.470588	0.181818
m738	37	Saline	0.192308	0.208333
m739	49	Tears	1.26087	5.18182
m740	47	Tears	2.22222	1.33333
m741	46	Saline	1.64706	2.5
m499	34	Tears	0	0
m745	50	Saline	1	1.05556
m734	42	Tears	0	0
m746	63	Saline	0	0
m406	52	Saline	0.166667	3.61538
m747	36	Tears	0.666667	1.44444
m748	37	Tears	0.909091	1.1
m749	38	Saline	1	0.5
m742	43	Tears	5.5	4.69231	outlier
AO822	33	Tears	0	0
BA093	55	Tears	2.5	6.2
BMA339	41	Tears	0.047619	3.27273
BO463	45	Tears	0.818182	1
BTD643	36	Saline	1	1.47059
CR942	34	Tears	0.130435	0
DA364	32	Saline	4.25	2.58333
DG778	41	Saline	0	0.45
DY313	34	Tears	0.375	1.22222
GB409	29	Saline	3.63636	1.61111
GTI792	32	Saline	0.0769231	0.4
HA134	40	Tears	0.0416667	0
HA572	50	Tears	0.0416667	0
HD516	39	Saline	0	0
IG129	34	Tears	0.0357143	0
KS959	33	Saline	0.409091	2.4
NY249	70	Tears	2.5	2.91667
PA005	48	Tears	0	0
PR454	49	Tears	0.789474	1.17647
RO100	51	Saline	4	3.83333
SS952	43	Tears	2.21429	2.92857
TYR151	50	Saline	0	0
ZD734	41	Tears	0	0.047619
YR572	39	Saline	8.25	0.761905	outlier
BA787	58	Saline	21.75	4.75	outlier

[truncated: 1 more sheets: S10A-B Fig]
