# Supplementary material for: A chemical signal in human female tears lowers aggression in males
Source: PLoS Biol. 2023 Dec 21;21(12):e3002442. doi: 10.1371/journal.pbio.3002442 (PMC10734982; doi:10.1371/journal.pbio.3002442)
Supplement: S2 Data — The response of 62 ORs to tears is specified in tubs T1-6. The tab named “Tears raw data” summarizes the response of all 62 ORs and the PCI empty vector to tears. The response of 62 ORs to trickled saline is specified in tubs S1-6. The tab named “Saline raw data” summarizes the response of all 62 ORs and the PCI empty vector to tears. In each tab, there is the Luciferase readout (LUC) and the Renilla readout (RL) for tears (in quadruplicate) and for CD293 stimulation medium (in quadruplicate) for each OR. The headings on each column and row allow for orientation. (XLSX) [file pbio.3002442.s002.xlsx]

## Sheet: Tears raw data
	OR1A1	OR1C1	OR1D2	OR1G1	OR2A25	OR2AG1	OR2AG2	OR2AT4	OR2B6	OR2B11	OR2C11	OR2D2	OR2D3	OR2G2	OR2J2	OR2J3	OR2T1	OR2T4	OR2T6	OR2T7	OR2T8	OR2T11	OR2T29	OR2W1	OR5A2	OR4C15	OR4E1	OR4E2	OR4P4	OR4Q3	OR5A1	OR5AN1	OR5B3	OR5I1	OR5K1	OR5K3	OR5L1	OR5P3	OR6A2	OR6P1	OR7C1	OR7D4	OR8B3	OR8D1	OR10A2	OR10A4	OR10A5	OR10A6	OR10G3
3.16% Tears	3.56453	2.88267	3.42903	3.37381	2.3517	2.88241	2.97042	3.70972	3.56876	4.40747	3.33079	2.15606	3.68784	4.32741	4.64137	10.4296	9.2386	2.60432	3.17769	4.71338	2.18536	2.51261	10.9746	36.5603	2.46317	3.46136	5.0647	5.30659	3.41077	5.0611	2.75391	3.45671	3.55428	4.32434	18.2063	3.08152	4.51084	5.7763	4.39338	3.29872	3.05184	3.12024	4.80629	4.60963	3.63501	2.00318	3.55911	2.67365	4.35306
CD293	1.57951	2.41512	2.75399	2.47096	2.01609	1.44662	1.62427	2.6452	2.73955	2.36536	1.81124	1.22884	1.5986	2.1287	2.87312	13.5976	10.7835	1.90774	2.56774	2.9553	2.84049	2.54278	8.43926	43.3444	2.11233	2.17743	2.41229	4.15683	2.3506	5.02691	1.62893	2.04423	2.65539	2.53618	24.1398	2.18438	1.62941	2.30746	2.14948	1.98836	1.45035	1.48151	2.02322	2.39923	2.28852	2.27029	2.69445	1.86528	2.25905
	OR1A1	OR1C1	OR1D2	OR1G1	OR2A25	OR2AG1	OR2AG2	OR2AT4	OR2B6	OR2B11	OR2C11	OR2D2	OR2D3	OR2G2	OR2J2	OR2J3	OR2T1	OR2T4	OR2T6	OR2T7	OR2T8	OR2T11	OR2T29	OR2W1	OR5A2	OR4C15	OR4E1	OR4E2	OR4P4	OR4Q3	OR5A1	OR5AN1	OR5B3	OR5I1	OR5K1	OR5K3	OR5L1	OR5P3	OR6A2	OR6P1	OR7C1	OR7D4	OR8B3	OR8D1	OR10A2	OR10A4	OR10A5	OR10A6	OR10G3
3.16% Tears	0.658	0.377159	0.406912	0.339618	0.0971827	0.626468	0.272053	0.244365	0.534386	0.708568	0.154537	0.458901	0.292584	0.418473	0.430426	1.02986	0.947168	0.144658	0.437459	0.600073	0.155225	0.358937	3.40008	5.55063	0.193975	0.159122	0.437834	0.351151	0.278566	0.243194	0.166967	0.331574	0.424462	0.601883	3.4598	0.265799	0.336268	0.295975	0.256156	0.253138	0.288664	0.308224	0.517746	0.426172	0.200046	0.138614	0.366162	0.463042	0.370174
CD293	0.164039	0.165414	0.460752	0.153754	0.250919	0.220869	0.135694	0.177304	0.132181	0.283115	0.14282	0.188339	0.16721	0.234281	0.226052	1.55693	0.665486	0.115624	0.196484	0.194817	0.233707	0.327757	2.19228	2.17332	0.273834	0.254735	0.302182	0.142913	0.263368	0.599428	0.0949913	0.33197	0.190338	0.121951	3.56911	0.259952	0.187402	0.155632	0.211684	0.255355	0.135718	0.169854	0.217293	0.358386	0.184301	0.262418	0.264971	0.190009	0.035889
	OR1A1	OR1C1	OR1D2	OR1G1	OR2A25	OR2AG1	OR2AG2	OR2AT4	OR2B6	OR2B11	OR2C11	OR2D2	OR2D3	OR2G2	OR2J2	OR2J3	OR2T1	OR2T4	OR2T6	OR2T7	OR2T8	OR2T11	OR2T29	OR2W1	OR5A2	OR4C15	OR4E1	OR4E2	OR4P4	OR4Q3	OR5A1	OR5AN1	OR5B3	OR5I1	OR5K1	OR5K3	OR5L1	OR5P3	OR6A2	OR6P1	OR7C1	OR7D4	OR8B3	OR8D1	OR10A2	OR10A4	OR10A5	OR10A6	OR10G3
3.16% Tears	5.10725	2.78812	3.5544	2.47994	2.63694	1.9802	2.83824	4.25935	2.63393	2.53797	3.03431	2.05959	4.29274	5.01325	4.98089	8.13826	10.2315	2.51481	2.24289	3	2.14763	2.26016	7.74684	25.5312	2.04752	3.4918	6.20183	4.6475	3.64747	5.56449	3.21311	4.27437	4.41096	3.39419	12.6902	3.50216	3.96667	6.07027	4.93317	3.2615	3.90855	3.34821	4.37071	5.47588	4.06335	2.17347	3.35328	1.66709	4.69652
	2.67171	3.79016	2.32512	3.23499	2.20476	1.65657	3.08571	3.84807	4.09143	4.28571	3.36268	3.3271	4.06039	4.1878	5.21754	12.6616	7.40806	2.78788	2.78777	4.85096	1.85542	1.75862	8.44048	33.6643	2.37046	3.01215	4.06639	5.297	2.57724	4.75796	2.72101	3.71296	2.93515	3.17671	12.6141	2.81678	4.04822	5.16201	4.11738	3.96233	2.74307	2.98544	5.36	4.94516	3.24231	1.81973	3.78542	2.64692	4.18222
	2.28898	1.95462	3.54829	3.76256	2.3027	3.69286	3.63356	3.64744	2.72727	4.8871	3.17791	2.15217	3.34894	3.1992	5.00714	11.5758	7.91414	2.23716	3.39669	5.25137	2.60506	3.46713	21.1111	35.075	2.4519	3.75272	5.01818	6.28188	3.74286	4.54601	2.66667	2.98467	2.72257	5.30693	26.9422	2.46108	5.42652	6.45421	4.70027	3.24147	2.87908	2.34375	5.912	3.46359	3.88356	2.29944	2.67849	2.47436	5.12766
	4.19018	2.99777	4.28832	4.01777	2.26238	4.2	2.32418	3.08405	4.8224	5.91908	3.74828	1.08535	3.04931	4.9094	3.3599	9.34279	11.4007	2.87745	4.2834	5.75117	2.13333	2.56452	6.6	51.9707	2.98282	3.58876	4.97238	5	3.67553	5.37592	2.41484	2.85484	4.14846	5.41953	20.5785	3.54608	4.60194	5.4187	3.82271	2.72959	2.67663	3.80357	3.58244	4.55389	3.35084	1.72008	4.41924	3.90625	3.40586
CD293	1.3563	2.36918	2.77397	2.03664	1.31504	1.24	1.33871	2.15103	2.41111	2.67699	1.62069	1.13829	2.03066	1.81531	2.84518	13.4875	12.0489	1.9875	3.04594	2.57621	3.43488	2.85	14.0244	42.8797	2.41107	1.82397	2.44693	4.23025	2.30769	6.00444	1.48375	1.98897	2.51167	2.44894	24.364	2.77966	1.26411	2.7265	1.55319	1.5315	1.17647	1.39636	1.55179	2.48649	1.92464	2.96389	1.95372	2.39716	2.19662
	1.7487	2.55819	3.94515	2.49796	2.35071	1.92147	1.57358	2.9593	2.64417	1.57224	1.51299	1.78033	1.2478	2.82	3.51343	13.8543	9.72431	1.86266	2.43137	2.6747	2.97692	2.00234	9.40909	47.7513	1.64786	2.93	2.3786	4.05568	1.77049	5.04661	1.44966	3	3.22402	2.23888	28.5491	2.4537	2.14068	2.2	2.14286	2.50453	1.58424	1.46324	1.83574	1.36676	2.73577	2.3844	2.76941	1.50361	2.27318
	1.25795	1.97858	2.59274	2.59925	2.40541	0.9375	1.99278	2.83054	2.98938	2.85083	2.05141	0.938806	1.66398	1.86515	2.65333	17.3321	11.814	2.16556	2.67752	3.37288	2.56582	1.99778	6.58571	45.199	2.73423	1.91566	3.15122	4.50914	2.27486	5.72383	1.82609	1.6087	2.4584	2.79372	29.6535	1.68053	1.6457	2.31746	2.4375	2.34957	1.76355	1.94142	2.13808	2.97425	2.05751	1.92157	3.20981	1.72991	2.21182
	1.95508	2.75453	1.70411	2.75	1.9932	1.6875	1.592	2.63992	2.91355	2.36139	2.05988	1.05796	1.45197	2.01433	2.48056	9.71639	9.5468	1.61523	2.11613	3.19742	2.38434	3.32099	3.73786	37.5475	1.65618	2.04008	1.67241	3.83226	3.04935	3.33277	1.7562	1.57925	2.42748	2.6632	13.9924	1.82363	1.46717	1.98588	2.46438	1.56783	1.27714	1.125	2.56728	2.76941	2.43615	1.81132	2.84486	1.83045	2.35459
	OR1A1	OR1C1	OR1D2	OR1G1	OR2A25	OR2AG1	OR2AG2	OR2AT4	OR2B6	OR2B11	OR2C11	OR2D2	OR2D3	OR2G2	OR2J2	OR2J3	OR2T1	OR2T4	OR2T6	OR2T7	OR2T8	OR2T11	OR2T29	OR2W1	OR5A2	OR4C15	OR4E1	OR4E2	OR4P4	OR4Q3	OR5A1	OR5AN1	OR5B3	OR5I1	OR5K1	OR5K3	OR5L1	OR5P3	OR6A2	OR6P1	OR7C1	OR7D4	OR8B3	OR8D1	OR10A2	OR10A4	OR10A5	OR10A6	OR10G3
3.16% Tears	0.781346	0.426548	0.54378	0.3794	0.40342	0.302946	0.434215	0.651627	0.402959	0.388279	0.464213	0.315092	0.656736	0.766965	0.762015	1.24505	1.5653	0.384734	0.343135	0.458963	0.328561	0.345777	1.18517	3.90596	0.313246	0.534203	0.948804	0.711009	0.558018	0.851298	0.491567	0.653926	0.674822	0.519269	1.94144	0.535787	0.606851	0.928677	0.754714	0.498969	0.597961	0.512236	0.668665	0.837742	0.621642	0.332514	0.513011	0.255044	0.718509
	0.408738	0.579847	0.355715	0.494913	0.337301	0.253434	0.472076	0.588707	0.625938	0.655661	0.514448	0.509006	0.621189	0.640683	0.79822	1.93707	1.13334	0.426511	0.426494	0.742137	0.283857	0.269047	1.29129	5.15023	0.362651	0.460821	0.622108	0.810376	0.394285	0.727909	0.416282	0.568038	0.449042	0.485997	1.92981	0.430932	0.619328	0.789724	0.629909	0.606187	0.419656	0.456735	0.820014	0.756549	0.496033	0.278397	0.579122	0.404946	0.639828
	0.350186	0.299033	0.542844	0.575625	0.352285	0.564962	0.55589	0.558013	0.417239	0.747666	0.486182	0.329256	0.512346	0.489437	0.766031	1.77096	1.21077	0.342258	0.519652	0.803394	0.398542	0.530428	3.22974	5.36604	0.37511	0.574119	0.76772	0.96105	0.572611	0.695484	0.407967	0.456618	0.416519	0.811895	4.12182	0.376515	0.830191	0.987415	0.719084	0.495905	0.440465	0.358565	0.904463	0.529887	0.594137	0.351785	0.409776	0.378546	0.784469
	0.641046	0.458622	0.65606	0.614669	0.346116	0.642548	0.35557	0.471822	0.737768	0.905546	0.57344	0.166045	0.466507	0.751077	0.514024	1.42933	1.74416	0.440215	0.655308	0.879859	0.326374	0.392339	1.00972	7.95087	0.456334	0.549036	0.760712	0.764938	0.562311	0.82245	0.36944	0.436755	0.634663	0.829121	3.14825	0.542507	0.70404	0.828994	0.584828	0.417594	0.409491	0.5819	0.548069	0.696689	0.512637	0.263151	0.67609	0.597608	0.521054
CD293	0.271503	0.47426	0.555292	0.407693	0.263245	0.248222	0.267982	0.430592	0.482655	0.535878	0.324429	0.227862	0.406496	0.363387	0.569546	2.69992	2.41195	0.397856	0.609733	0.515704	0.687592	0.570511	2.80739	8.58364	0.482646	0.365121	0.489824	0.846808	0.461952	1.20197	0.297017	0.398151	0.502784	0.490226	4.87718	0.556431	0.253048	0.545788	0.310917	0.306574	0.235505	0.279523	0.310636	0.497743	0.385274	0.593309	0.391095	0.479862	0.439717
	0.350055	0.512096	0.789737	0.50004	0.470564	0.384638	0.314999	0.592391	0.529309	0.31473	0.302869	0.356385	0.249784	0.564506	0.703317	2.77334	1.94661	0.372866	0.486711	0.535419	0.595918	0.400826	1.88351	9.55882	0.329867	0.586525	0.476147	0.811863	0.354416	1.01023	0.290193	0.600538	0.645382	0.448177	5.71494	0.491181	0.428521	0.440395	0.428956	0.501355	0.317132	0.292909	0.367477	0.273598	0.547645	0.477308	0.554379	0.300992	0.455044
	0.251816	0.396071	0.519013	0.520316	0.481512	0.187668	0.398913	0.566616	0.598413	0.570677	0.410651	0.18793	0.333095	0.373364	0.531142	3.46953	2.36491	0.433501	0.535985	0.675181	0.513623	0.399915	1.31832	9.0479	0.547337	0.383476	0.630809	0.902636	0.455381	1.14579	0.365545	0.322028	0.492121	0.559245	5.93601	0.336407	0.329434	0.463908	0.487937	0.470335	0.353026	0.388633	0.428	0.595383	0.411871	0.384658	0.642537	0.346292	0.442761
	0.391367	0.551399	0.341128	0.550493	0.398997	0.337803	0.318685	0.528458	0.583233	0.472701	0.412345	0.211781	0.290654	0.403227	0.496556	1.94502	1.91107	0.323337	0.423605	0.640058	0.477296	0.664793	0.748243	7.51623	0.331533	0.408383	0.334783	0.767139	0.610417	0.667152	0.351555	0.316133	0.485931	0.533118	2.80099	0.365053	0.293697	0.397531	0.493318	0.313847	0.255656	0.225202	0.513917	0.554379	0.487667	0.362589	0.569483	0.366418	0.471341
MEAN	OR1A1	OR1C1	OR1D2	OR1G1	OR2A25	OR2AG1	OR2AG2	OR2AT4	OR2B6	OR2B11	OR2C11	OR2D2	OR2D3	OR2G2	OR2J2	OR2J3	OR2T1	OR2T4	OR2T6	OR2T7	OR2T8	OR2T11	OR2T29	OR2W1	OR5A2	OR4C15	OR4E1	OR4E2	OR4P4	OR4Q3	OR5A1	OR5AN1	OR5B3	OR5I1	OR5K1	OR5K3	OR5L1	OR5P3	OR6A2	OR6P1	OR7C1	OR7D4	OR8B3	OR8D1	OR10A2	OR10A4	OR10A5	OR10A6	OR10G3
3.16% Tears	0.545329	0.441013	0.5246	0.516152	0.35978	0.440972	0.454438	0.567542	0.545976	0.674288	0.509571	0.32985	0.564194	0.66204	0.710072	1.5956	1.41339	0.39843	0.486147	0.721088	0.334333	0.384398	1.67898	5.59327	0.376835	0.529545	0.774836	0.811844	0.521806	0.774285	0.421314	0.528834	0.543762	0.66157	2.78533	0.471435	0.690103	0.883702	0.672134	0.504664	0.466893	0.477359	0.735303	0.705217	0.556112	0.306462	0.5445	0.409036	0.665965
CD293	0.316185	0.483457	0.551292	0.494636	0.403579	0.289583	0.325145	0.529514	0.548402	0.473496	0.362573	0.245989	0.320007	0.426121	0.57514	2.72195	2.15863	0.38189	0.514009	0.591591	0.568607	0.509011	1.68937	8.67665	0.422846	0.435876	0.482891	0.832112	0.470541	1.00628	0.326077	0.409212	0.531555	0.507692	4.83228	0.437268	0.326175	0.461905	0.430282	0.398028	0.29033	0.296567	0.405008	0.480276	0.458114	0.454466	0.539374	0.373391	0.452216
STDEV	OR1A1	OR1C1	OR1D2	OR1G1	OR2A25	OR2AG1	OR2AG2	OR2AT4	OR2B6	OR2B11	OR2C11	OR2D2	OR2D3	OR2G2	OR2J2	OR2J3	OR2T1	OR2T4	OR2T6	OR2T7	OR2T8	OR2T11	OR2T29	OR2W1	OR5A2	OR4C15	OR4E1	OR4E2	OR4P4	OR4Q3	OR5A1	OR5AN1	OR5B3	OR5I1	OR5K1	OR5K3	OR5L1	OR5P3	OR6A2	OR6P1	OR7C1	OR7D4	OR8B3	OR8D1	OR10A2	OR10A4	OR10A5	OR10A6	OR10G3
3.16% Tears	0.100666	0.0577007	0.0622526	0.0519573	0.0148678	0.0958419	0.0416208	0.0373848	0.0817544	0.108402	0.0236423	0.0702062	0.0447618	0.0640212	0.0658499	0.157555	0.144905	0.0221309	0.0669258	0.0918037	0.0237475	0.0549129	0.52017	0.849178	0.0296758	0.0243438	0.0669832	0.0537218	0.0426171	0.0372056	0.0255438	0.0507268	0.0649374	0.0920806	0.529307	0.040664	0.0514449	0.0452805	0.0391887	0.038727	0.044162	0.0471544	0.0792087	0.0651991	0.0306045	0.0212062	0.0560183	0.0708397	0.0566321
CD293	0.0795275	0.0579363	0.0626136	0.0458774	0.0207266	0.10311	0.0634008	0.0367902	0.0719799	0.0779541	0.0532626	0.0749602	0.0453627	0.0849758	0.0706063	0.268539	0.295353	0.021693	0.0506632	0.0784237	0.0909669	0.0687419	0.549127	0.879313	0.0296452	0.0474146	0.0659179	0.0419097	0.042582	0.116493	0.0272055	0.0364618	0.0480498	0.0960228	0.637117	0.0436074	0.124013	0.0913402	0.0879622	0.063213	0.0473654	0.0652344	0.135137	0.0629773	0.0429765	0.0763739	0.0686065	0.0490631	0.0749901
	OR1A1	OR1C1	OR1D2	OR1G1	OR2A25	OR2AG1	OR2AG2	OR2AT4	OR2B6	OR2B11	OR2C11	OR2D2	OR2D3	OR2G2	OR2J2	OR2J3	OR2T1	OR2T4	OR2T6	OR2T7	OR2T8	OR2T11	OR2T29	OR2W1	OR5A2	OR4C15	OR4E1	OR4E2	OR4P4	OR4Q3	OR5A1	OR5AN1	OR5B3	OR5I1	OR5K1	OR5K3	OR5L1	OR5P3	OR6A2	OR6P1	OR7C1	OR7D4	OR8B3	OR8D1	OR10A2	OR10A4	OR10A5	OR10A6	OR10G3
t-test	0.0553877	0.174795	0.436804	0.206052	0.271588	0.142843	0.0124169	0.291967	0.48852	0.106843	0.00684931	0.0812504	0.00642526	0.0317621	0.0351058	0.0128732	0.0184871	0.367883	0.401498	0.0729972	0.0147219	0.129919	0.494892	0.0406049	0.290196	0.147042	0.0220482	0.327673	0.129589	0.0904666	0.0498243	0.0680455	0.449884	0.0578892	0.0530348	0.279131	0.00566704	0.000775065	0.0231818	0.0260548	0.0345713	0.0556412	0.0239418	0.0780069	0.120033	0.0308633	0.477074	0.367635	0.0217472
	A	I	I	A	I	A	A	A	I	A	A	A	A	A	A	I	I	A	I	A	I	I	I	I	I	A	A	I	A	I	A	A	A	A	I	A	A	A	A	A	A	A	A	A	A	I	A	A	A
Activated (A)
Inhibited (I)
	OR2AG2				OR2C11				OR2D3				OR2G2				OR2J2				OR4E1				OR5A1				OR5L1				OR5P3				OR6A2				OR6P1				OR7C1				OR8B3
	t-Test: Paired Two Sample for Means				t-Test: Paired Two Sample for Means				t-Test: Paired Two Sample for Means				t-Test: Paired Two Sample for Means				t-Test: Paired Two Sample for Means				t-Test: Paired Two Sample for Means				t-Test: Paired Two Sample for Means				t-Test: Paired Two Sample for Means				t-Test: Paired Two Sample for Means				t-Test: Paired Two Sample for Means				t-Test: Paired Two Sample for Means				t-Test: Paired Two Sample for Means				t-Test: Paired Two Sample for Means
		Variable 1	Variable 2			Variable 1	Variable 2			Variable 1	Variable 2			Variable 1	Variable 2			Variable 1	Variable 2			Variable 1	Variable 2			Variable 1	Variable 2			Variable 1	Variable 2			Variable 1	Variable 2			Variable 1	Variable 2			Variable 1	Variable 2			Variable 1	Variable 2
	Mean	0.454438	0.325145		Mean	0.509571	0.362573		Mean	0.564194	0.320007		Mean	0.66204	0.426121		Mean	0.710072	0.57514		Mean	0.774836	0.482891		Mean	0.421314	0.326077		Mean	0.690103	0.326175		Mean	0.883702	0.461905		Mean	0.672134	0.430282		Mean	0.504664	0.398028		Mean	0.466893	0.29033		Mean
	Variance	0.00692915	0.00295135		Variance	0.00223583	0.00326945		Variance	0.00801446	0.0044815		Variance	0.0163949	0.00879775		Variance	0.0173448	0.00819059		Variance	0.017947	0.0146365		Variance	0.00260995	0.00144633		Variance	0.0105863	0.00562919		Variance	0.00820129	0.00388235		Variance	0.006143	0.00718248		Variance	0.00599912	0.0104517		Variance	0.00780114	0.00295237		Variance
	Observations	4	4		Observations	4	4		Observations	4	4		Observations	4	4		Observations	4	4		Observations	4	4		Observations	4	4		Observations	4	4		Observations	4	4		Observations	4	4		Observations	4	4		Observations	4	4		Observations
	Pearson Correlation	0.670738			Pearson Correlation	0.430697			Pearson Correlation	0.344304			Pearson Correlation	-0.068563			Pearson Correlation	0.669854			Pearson Correlation	0.0673658			Pearson Correlation	-0.636399			Pearson Correlation	-0.0497279			Pearson Correlation	0.562587			Pearson Correlation	-0.632181			Pearson Correlation	0.745404			Pearson Correlation	-0.563879			Pearson Correlation
	Hypothesized Mean Difference	0			Hypothesized Mean Difference	0			Hypothesized Mean Difference	0			Hypothesized Mean Difference	0			Hypothesized Mean Difference	0			Hypothesized Mean Difference	0			Hypothesized Mean Difference	0			Hypothesized Mean Difference	0			Hypothesized Mean Difference	0			Hypothesized Mean Difference	0			Hypothesized Mean Difference	0			Hypothesized Mean Difference	0			Hypothesized Mean Difference
	df	3			df	3			df	3			df	3			df	3			df	3			df	3			df	3			df	3			df	3			df	3			df	3			df
	t Stat	4.18707			t Stat	5.21646			t Stat	5.33843			t Stat	2.88009			t Stat	2.75899			t Stat	3.34885			t Stat	2.35724			t Stat	5.58515			t Stat	11.1399			t Stat	3.28178			t Stat	3.12891			t Stat	2.77736			t Stat
	P(T<=t) one-tail	0.0124169			P(T<=t) one-tail	0.00684931			P(T<=t) one-tail	0.00642526			P(T<=t) one-tail	0.0317621			P(T<=t) one-tail	0.0351058			P(T<=t) one-tail	0.0220482			P(T<=t) one-tail	0.0498243			P(T<=t) one-tail	0.00566704			P(T<=t) one-tail	0.000775065			P(T<=t) one-tail	0.0231818			P(T<=t) one-tail	0.0260548			P(T<=t) one-tail	0.0345713			P(T<=t) one-tail
	t Critical one-tail	2.35336			t Critical one-tail	2.35336			t Critical one-tail	2.35336			t Critical one-tail	2.35336			t Critical one-tail	2.35336			t Critical one-tail	2.35336			t Critical one-tail	2.35336			t Critical one-tail	2.35336			t Critical one-tail	2.35336			t Critical one-tail	2.35336			t Critical one-tail	2.35336			t Critical one-tail	2.35336			t Critical one-tail
	P(T<=t) two-tail	0.0248339			P(T<=t) two-tail	0.0136986			P(T<=t) two-tail	0.0128505			P(T<=t) two-tail	0.0635242			P(T<=t) two-tail	0.0702115			P(T<=t) two-tail	0.0440964			P(T<=t) two-tail	0.0996487			P(T<=t) two-tail	0.0113341			P(T<=t) two-tail	0.00155013			P(T<=t) two-tail	0.0463635			P(T<=t) two-tail	0.0521097			P(T<=t) two-tail	0.0691426			P(T<=t) two-tail
	t Critical two-tail	3.18245			t Critical two-tail	3.18245			t Critical two-tail	3.18245			t Critical two-tail	3.18245			t Critical two-tail	3.18245			t Critical two-tail	3.18245			t Critical two-tail	3.18245			t Critical two-tail	3.18245			t Critical two-tail	3.18245			t Critical two-tail	3.18245			t Critical two-tail	3.18245			t Critical two-tail	3.18245			t Critical two-tail
	OR10G3				OR10G4				OR10G7				OR10H4				OR10J5				OR11H6				OR13A1				OR56A4
	t-Test: Paired Two Sample for Means				t-Test: Paired Two Sample for Means				t-Test: Paired Two Sample for Means				t-Test: Paired Two Sample for Means				t-Test: Paired Two Sample for Means				t-Test: Paired Two Sample for Means				t-Test: Paired Two Sample for Means				t-Test: Paired Two Sample for Means
		Variable 1	Variable 2			Variable 1	Variable 2			Variable 1	Variable 2			Variable 1	Variable 2			Variable 1	Variable 2			Variable 1	Variable 2			Variable 1	Variable 2			Variable 1	Variable 2
	Mean	0.665965	0.452216		Mean	0.708586	0.482857		Mean	0.612231	0.400202		Mean	0.648135	0.570339		Mean	0.841456	0.37629		Mean	0.804504	0.559256		Mean	1.06038	0.553831		Mean	0.779747	0.460878
	Variance	0.0128288	0.000206453		Variance	0.00685927	0.0119083		Variance	0.0161789	0.007595		Variance	0.0027087	0.00168486		Variance	0.100036	0.000698093		Variance	0.0221907	0.00135847		Variance	0.0811374	0.0129916		Variance	0.0245811	0.00660288
	Observations	4	4		Observations	4	4		Observations	4	4		Observations	4	4		Observations	4	4		Observations	4	4		Observations	4	4		Observations	4	4
	Pearson Correlation	-0.946777			Pearson Correlation	-0.426865			Pearson Correlation	0.0507107			Pearson Correlation	0.53884			Pearson Correlation	-0.0373968			Pearson Correlation	0.708793			Pearson Correlation	0.78606			Pearson Correlation	0.54743
	Hypothesized Mean Difference	0			Hypothesized Mean Difference	0			Hypothesized Mean Difference	0			Hypothesized Mean Difference	0			Hypothesized Mean Difference	0			Hypothesized Mean Difference	0			Hypothesized Mean Difference	0			Hypothesized Mean Difference	0
	df	3			df	3			df	3			df	3			df	3			df	3			df	3			df	3
	t Stat	3.3674			t Stat	2.77415			t Stat	2.8177			t Stat	3.40235			t Stat	2.92218			t Stat	3.9064			t Stat	4.88061			t Stat	4.8577
	P(T<=t) one-tail	0.0217472			P(T<=t) one-tail	0.0346641			P(T<=t) one-tail	0.0334328			P(T<=t) one-tail	0.021194			P(T<=t) one-tail	0.0306938			P(T<=t) one-tail	0.0148968			P(T<=t) one-tail	0.00822222			P(T<=t) one-tail	0.00832845
	t Critical one-tail	2.35336			t Critical one-tail	2.35336			t Critical one-tail	2.35336			t Critical one-tail	2.35336			t Critical one-tail	2.35336			t Critical one-tail	2.35336			t Critical one-tail	2.35336			t Critical one-tail	2.35336
	P(T<=t) two-tail	0.0434944			P(T<=t) two-tail	0.0693282			P(T<=t) two-tail	0.0668656			P(T<=t) two-tail	0.0423879			P(T<=t) two-tail	0.0613876			P(T<=t) two-tail	0.0297936			P(T<=t) two-tail	0.0164444			P(T<=t) two-tail	0.0166569
	t Critical two-tail	3.18245			t Critical two-tail	3.18245			t Critical two-tail	3.18245			t Critical two-tail	3.18245			t Critical two-tail	3.18245			t Critical two-tail	3.18245			t Critical two-tail	3.18245			t Critical two-tail	3.18245
OR5A1	2.35724
OR2J2	2.75899
OR10G4	2.77415
OR7C1	2.77736
OR10G7	2.8177
OR2G2	2.88009
OR10J5	2.92218
OR6P1	3.12891
OR8B3	3.2391
OR6A2	3.28178
OR4E1	3.34885
OR10G3	3.3674
OR10H4	3.40235
OR11H6	3.9064
OR2AG2	4.18707
OR56A4	4.8577
OR13A1	4.88061
OR2C11	5.21646
OR2D3	5.33843
OR5L1	5.58515
OR5P3	11.1399
[truncated: 15 more columns]

## Sheet: T1
2162	1808	1772	2007	1642	800	1172	2223	1875	1202	1638	1817		745	905	786	1048	871	602	672	828	960	716	808	1088
1637	1863	1344	1639	1326	728	1156	1793	1832	1240	1355	1824		863	786	806	783	820	598	645	762	750	596	684	828
1501	1520	1539	2048	1252	917	1461	2107	1930	1309	1436	1588		881	973	721	838	770	540	692	868	961	586	726	952
1766	1746	1575	1983	1314	904	1246	1831	2165	1424	1487	1252		726	849	674	794	804	520	764	864	766	573	690	1185
1089	1722	1210	1734	1143	679	898	1753	1919	1005	964	1503		908	958	692	1055	965	625	772	1029	1030	626	748	1369
1075	1697	1335	1624	1392	767	817	1927	1693	955	866	1486		786	907	637	890	822	591	665	916	889	753	708	1010
1112	1601	1043	1788	1557	655	952	1753	1808	916	1198	1658		966	1007	648	934	881	672	677	878	871	581	789	1740
1227	1769	1022	1808	1279	643	798	1749	1647	877	1088	1477		823	897	765	912	841	544	650	911	828	602	734	1418
5.10725	2.78812	3.5544	2.47994	2.63694	1.9802	2.83824	4.25935	2.63393	2.53797	3.03431	2.05959
2.67171	3.79016	2.32512	3.23499	2.20476	1.65657	3.08571	3.84807	4.09143	4.28571	3.36268	3.3271
2.28898	1.95462	3.54829	3.76256	2.3027	3.69286	3.63356	3.64744	2.72727	4.8871	3.17791	2.15217
4.19018	2.99777	4.28832	4.01777	2.26238	4.2	2.32418	3.08405	4.8224	5.91908	3.74828	1.08535
1.3563	2.36918	2.77397	2.03664	1.31504	1.24	1.33871	2.15103	2.41111	2.67699	1.62069	1.13829
1.7487	2.55819	3.94515	2.49796	2.35071	1.92147	1.57358	2.9593	2.64417	1.57224	1.51299	1.78033
1.25795	1.97858	2.59274	2.59925	2.40541	0.9375	1.99278	2.83054	2.98938	2.85083	2.05141	0.938806
1.95508	2.75453	1.70411	2.75	1.9932	1.6875	1.592	2.63992	2.91355	2.36139	2.05988	1.05796
	OR1A1	OR1C1	OR1D2	OR1G1	OR2A25	OR2AG1	OR2AG2	OR2AT4	OR2B6	OR2B11	OR2C11	OR2D2
3.16% Tears	5.10725	2.78812	3.5544	2.47994	2.63694	1.9802	2.83824	4.25935	2.63393	2.53797	3.03431	2.05959
	2.67171	3.79016	2.32512	3.23499	2.20476	1.65657	3.08571	3.84807	4.09143	4.28571	3.36268	3.3271
	2.28898	1.95462	3.54829	3.76256	2.3027	3.69286	3.63356	3.64744	2.72727	4.8871	3.17791	2.15217
	4.19018	2.99777	4.28832	4.01777	2.26238	4.2	2.32418	3.08405	4.8224	5.91908	3.74828	1.08535
CD293	1.3563	2.36918	2.77397	2.03664	1.31504	1.24	1.33871	2.15103	2.41111	2.67699	1.62069	1.13829
	1.7487	2.55819	3.94515	2.49796	2.35071	1.92147	1.57358	2.9593	2.64417	1.57224	1.51299	1.78033
	1.25795	1.97858	2.59274	2.59925	2.40541	0.9375	1.99278	2.83054	2.98938	2.85083	2.05141	0.938806
	1.95508	2.75453	1.70411	2.75	1.9932	1.6875	1.592	2.63992	2.91355	2.36139	2.05988	1.05796
t-test	0.0286067	0.0912251	0.246294	0.00902347	0.199228	0.0706677	0.00369888	0.0301034	0.100819	0.0408116	0.00121419	0.0327141
	OR1A1	OR1C1	OR1D2	OR1G1	OR2A25	OR2AG1	OR2AG2	OR2AT4	OR2B6	OR2B11	OR2C11	OR2D2
3.16% Tears	3.56453	2.88267	3.42903	3.37381	2.3517	2.88241	2.97042	3.70972	3.56876	4.40747	3.33079	2.15606
CD293	1.57951	2.41512	2.75399	2.47096	2.01609	1.44662	1.62427	2.6452	2.73955	2.36536	1.81124	1.22884
	OR1A1	OR1C1	OR1D2	OR1G1	OR2A25	OR2AG1	OR2AG2	OR2AT4	OR2B6	OR2B11	OR2C11	OR2D2
3.16% Tears	0.658	0.377159	0.406912	0.339618	0.0971827	0.626468	0.272053	0.244365	0.534386	0.708568	0.154537	0.458901
CD293	0.164039	0.165414	0.460752	0.153754	0.250919	0.220869	0.135694	0.177304	0.132181	0.283115	0.14282	0.188339

## Sheet: T1 (2)
2409	2671	1964	4697	3449	1504	1268	1453	1622	1234	1012	12272		868	853	714	928	698	839	787	751	969	769	479	865
2081	2117	1887	4591	3341	1412	1175	1409	1478	1165	1109	14741		814	810	685	731	797	763	678	608	981	835	484	826
1974	1990	1802	4903	3534	1315	1222	1361	1739	1402	970	14430		870	897	680	789	796	809	642	583	914	689	427	800
1946	1863	1791	4352	3843	1574	1458	1625	1424	1195	928	16355		907	698	814	823	702	808	647	613	880	710	480	707
1261	1491	1521	6348	4340	1195	1262	1093	1956	1198	975	19653		824	1001	794	841	727	800	683	669	853	680	441	849
1110	1528	1577	5914	4280	1268	1020	1288	1948	1257	814	19023		969	800	735	798	799	866	655	732	920	828	444	790
1227	1465	1395	5201	3956	1381	1222	1196	1706	1301	861	18344		897	971	775	677	701	853	707	636	909	851	470	797
1322	1665	1293	5025	4276	1227	1056	1145	1740	1207	785	15419		1035	1028	760	876	806	912	710	633	962	643	503	800
4.29274	5.01325	4.98089	8.13826	10.2315	2.51481	2.24289	3	2.14763	2.26016	7.74684	25.5312
4.06039	4.1878	5.21754	12.6616	7.40806	2.78788	2.78777	4.85096	1.85542	1.75862	8.44048	33.6643
3.34894	3.1992	5.00714	11.5758	7.91414	2.23716	3.39669	5.25137	2.60506	3.46713	21.1111	35.075
3.04931	4.9094	3.3599	9.34279	11.4007	2.87745	4.2834	5.75117	2.13333	2.56452	6.6	51.9707
2.03066	1.81531	2.84518	13.4875	12.0489	1.9875	3.04594	2.57621	3.43488	2.85	14.0244	42.8797
1.2478	2.82	3.51343	13.8543	9.72431	1.86266	2.43137	2.6747	2.97692	2.00234	9.40909	47.7513
1.66398	1.86515	2.65333	17.3321	11.814	2.16556	2.67752	3.37288	2.56582	1.99778	6.58571	45.199
1.45197	2.01433	2.48056	9.71639	9.5468	1.61523	2.11613	3.19742	2.38434	3.32099	3.73786	37.5475
	OR2D3	OR2G2	OR2J2	OR2J3	OR2T1	OR2T4	OR2T6	OR2T7	OR2T8	OR2T11	OR2T29	OR2W1
3.16% Tears	4.29274	5.01325	4.98089	8.13826	10.2315	2.51481	2.24289	3	2.14763	2.26016	7.74684	25.5312
	4.06039	4.1878	5.21754	12.6616	7.40806	2.78788	2.78777	4.85096	1.85542	1.75862	8.44048	33.6643
	3.34894	3.1992	5.00714	11.5758	7.91414	2.23716	3.39669	5.25137	2.60506	3.46713	21.1111	35.075
	3.04931	4.9094	3.3599	9.34279	11.4007	2.87745	4.2834	5.75117	2.13333	2.56452	6.6	51.9707
CD293	2.03066	1.81531	2.84518	13.4875	12.0489	1.9875	3.04594	2.57621	3.43488	2.85	14.0244	42.8797
	1.2478	2.82	3.51343	13.8543	9.72431	1.86266	2.43137	2.6747	2.97692	2.00234	9.40909	47.7513
	1.66398	1.86515	2.65333	17.3321	11.814	2.16556	2.67752	3.37288	2.56582	1.99778	6.58571	45.199
	1.45197	2.01433	2.48056	9.71639	9.5468	1.61523	2.11613	3.19742	2.38434	3.32099	3.73786	37.5475
t-test	0.00255979	0.010518	0.00612681	0.0534701	0.146873	0.0365094	0.196275	0.0162781	0.0683458	0.478321	0.302979	0.208414
	OR2D3	OR2G2	OR2J2	OR2J3	OR2T1	OR2T4	OR2T6	OR2T7	OR2T8	OR2T11	OR2T29	OR2W1
3.16% Tears	3.68784	4.32741	4.64137	10.4296	9.2386	2.60432	3.17769	4.71338	2.18536	2.51261	10.9746	36.5603
CD293	1.5986	2.1287	2.87312	13.5976	10.7835	1.90774	2.56774	2.9553	2.84049	2.54278	8.43926	43.3444
	OR2D3	OR2G2	OR2J2	OR2J3	OR2T1	OR2T4	OR2T6	OR2T7	OR2T8	OR2T11	OR2T29	OR2W1
3.16% Tears	0.292584	0.418473	0.430426	1.02986	0.947168	0.144658	0.437459	0.600073	0.155225	0.358937	3.40008	5.55063
CD293	0.16721	0.234281	0.226052	1.55693	0.665486	0.115624	0.196484	0.194817	0.233707	0.327757	2.19228	2.17332

## Sheet: T1 (3)
1434	1891	1752	2905	2490	3377	1380	1584	2332	2036	4537	2025		905	827	618	939	973	935	705	677	838	882	726	864
1379	1888	1380	2344	1668	2641	1151	1202	2120	1982	4323	1676		813	894	641	767	892	871	676	616	986	898	711	853
1241	1781	1228	2272	2234	2623	1080	1179	1715	2008	5061	1633		743	768	565	698	890	889	655	661	883	703	573	901
1268	1613	1300	2345	1782	2588	1279	1285	1881	2454	4989	1939		691	738	581	789	776	807	764	710	757	779	623	834
1010	1374	838	2274	1390	3102	811	941	1799	1551	5955	1384		653	934	579	843	829	850	677	672	957	870	628	754
1130	1279	978	2221	1372	2782	832	1054	1796	1356	6795	1460		843	700	643	849	949	872	698	618	833	827	624	832
1007	1354	1046	2127	1658	2970	862	881	1907	1646	6390	1289		622	898	605	783	953	849	653	699	1013	846	602	929
1137	1367	885	2182	1574	2383	825	948	1672	1681	5927	1465		845	874	690	865	785	995	642	747	924	881	795	984
2.04752	3.4918	6.20183	4.6475	3.64747	5.56449	3.21311	4.27437	4.41096	3.39419	12.6902	3.50216
2.37046	3.01215	4.06639	5.297	2.57724	4.75796	2.72101	3.71296	2.93515	3.17671	12.6141	2.81678
2.4519	3.75272	5.01818	6.28188	3.74286	4.54601	2.66667	2.98467	2.72257	5.30693	26.9422	2.46108
2.98282	3.58876	4.97238	5	3.67553	5.37592	2.41484	2.85484	4.14846	5.41953	20.5785	3.54608
2.41107	1.82397	2.44693	4.23025	2.30769	6.00444	1.48375	1.98897	2.51167	2.44894	24.364	2.77966
1.64786	2.93	2.3786	4.05568	1.77049	5.04661	1.44966	3	3.22402	2.23888	28.5491	2.4537
2.73423	1.91566	3.15122	4.50914	2.27486	5.72383	1.82609	1.6087	2.4584	2.79372	29.6535	1.68053
1.65618	2.04008	1.67241	3.83226	3.04935	3.33277	1.7562	1.57925	2.42748	2.6632	13.9924	1.82363
	OR5A2	OR4C15	OR4E1	OR4E2	OR4P4	OR4Q3	OR5A1	OR5AN1	OR5B3	OR5I1	OR5K1	OR5K3
3.16% Tears	2.04752	3.4918	6.20183	4.6475	3.64747	5.56449	3.21311	4.27437	4.41096	3.39419	12.6902	3.50216
	2.37046	3.01215	4.06639	5.297	2.57724	4.75796	2.72101	3.71296	2.93515	3.17671	12.6141	2.81678
	2.4519	3.75272	5.01818	6.28188	3.74286	4.54601	2.66667	2.98467	2.72257	5.30693	26.9422	2.46108
	2.98282	3.58876	4.97238	5	3.67553	5.37592	2.41484	2.85484	4.14846	5.41953	20.5785	3.54608
CD293	2.41107	1.82397	2.44693	4.23025	2.30769	6.00444	1.48375	1.98897	2.51167	2.44894	24.364	2.77966
	1.64786	2.93	2.3786	4.05568	1.77049	5.04661	1.44966	3	3.22402	2.23888	28.5491	2.4537
	2.73423	1.91566	3.15122	4.50914	2.27486	5.72383	1.82609	1.6087	2.4584	2.79372	29.6535	1.68053
	1.65618	2.04008	1.67241	3.83226	3.04935	3.33277	1.7562	1.57925	2.42748	2.6632	13.9924	1.82363
t-test	0.226744	0.0252273	0.00709326	0.0129367	0.00687622	0.481991	0.00906651	0.0112919	0.0970779	0.017876	0.160414	0.026822
	OR5A2	OR4C15	OR4E1	OR4E2	OR4P4	OR4Q3	OR5A1	OR5AN1	OR5B3	OR5I1	OR5K1	OR5K3
3.16% Tears	2.46317	3.46136	5.0647	5.30659	3.41077	5.0611	2.75391	3.45671	3.55428	4.32434	18.2063	3.08152
CD293	2.11233	2.17743	2.41229	4.15683	2.3506	5.02691	1.62893	2.04423	2.65539	2.53618	24.1398	2.18438
	OR5A2	OR4C15	OR4E1	OR4E2	OR4P4	OR4Q3	OR5A1	OR5AN1	OR5B3	OR5I1	OR5K1	OR5K3
3.16% Tears	0.193975	0.159122	0.437834	0.351151	0.278566	0.243194	0.166967	0.331574	0.424462	0.601883	3.4598	0.265799
CD293	0.273834	0.254735	0.302182	0.142913	0.263368	0.599428	0.0949913	0.33197	0.190338	0.121951	3.56911	0.259952

## Sheet: T1 (4)
1947	2646	2393	1747	1725	1150	2310	2897	2196	1465	2137	1712		790	770	804	813	739	624	837	856	842	890	918	1187
1995	2248	2224	1557	1489	1015	2008	1933	2086	1359	2217	1517		794	758	843	692	797	606	700	710	920	927	880	822
1914	2162	2125	1635	1281	925	1878	1827	2101	1214	1608	1365		679	673	767	781	706	624	650	812	838	754	851	790
1822	1733	1780	1470	1385	826	2073	1921	1995	1291	1686	1650		709	646	761	792	768	512	867	734	876	918	691	720
960	1357	1130	1178	780	784	1224	1412	1345	1467	1371	1414		843	751	870	908	723	675	931	807	891	760	897	823
963	1181	1375	1229	983	798	1417	1354	1746	1256	1577	1233		663	755	855	731	768	672	954	1098	892	759	825	954
897	1130	1219	1220	1116	864	1360	1786	1688	1282	1578	1175		702	715	736	749	806	639	849	866	1026	859	767	848
981	1103	1334	1209	953	742	1373	1577	1640	1168	1757	1458		796	754	779	916	833	704	779	825	909	824	877	978
3.96667	6.07027	4.93317	3.2615	3.90855	3.34821	4.37071	5.47588	4.06335	2.17347	3.35328	1.66709
4.04822	5.16201	4.11738	3.96233	2.74307	2.98544	5.36	4.94516	3.24231	1.81973	3.78542	2.64692
5.42652	6.45421	4.70027	3.24147	2.87908	2.34375	5.912	3.46359	3.88356	2.29944	2.67849	2.47436
4.60194	5.4187	3.82271	2.72959	2.67663	3.80357	3.58244	4.55389	3.35084	1.72008	4.41924	3.90625
1.26411	2.7265	1.55319	1.5315	1.17647	1.39636	1.55179	2.48649	1.92464	2.96389	1.95372	2.39716
2.14068	2.2	2.14286	2.50453	1.58424	1.46324	1.83574	1.36676	2.73577	2.3844	2.76941	1.50361
1.6457	2.31746	2.4375	2.34957	1.76355	1.94142	2.13808	2.97425	2.05751	1.92157	3.20981	1.72991
1.46717	1.98588	2.46438	1.56783	1.27714	1.125	2.56728	2.76941	2.43615	1.81132	2.84486	1.83045
	OR5L1	OR5P3	OR6A2	OR6P1	OR7C1	OR7D4	OR8B3	OR8D1	OR10A2	OR10A4	OR10A5	OR10A6
3.16% Tears	3.96667	6.07027	4.93317	3.2615	3.90855	3.34821	4.37071	5.47588	4.06335	2.17347	3.35328	1.66709
	4.04822	5.16201	4.11738	3.96233	2.74307	2.98544	5.36	4.94516	3.24231	1.81973	3.78542	2.64692
	5.42652	6.45421	4.70027	3.24147	2.87908	2.34375	5.912	3.46359	3.88356	2.29944	2.67849	2.47436
	4.60194	5.4187	3.82271	2.72959	2.67663	3.80357	3.58244	4.55389	3.35084	1.72008	4.41924	3.90625
CD293	1.26411	2.7265	1.55319	1.5315	1.17647	1.39636	1.55179	2.48649	1.92464	2.96389	1.95372	2.39716
	2.14068	2.2	2.14286	2.50453	1.58424	1.46324	1.83574	1.36676	2.73577	2.3844	2.76941	1.50361
	1.6457	2.31746	2.4375	2.34957	1.76355	1.94142	2.13808	2.97425	2.05751	1.92157	3.20981	1.72991
	1.46717	1.98588	2.46438	1.56783	1.27714	1.125	2.56728	2.76941	2.43615	1.81132	2.84486	1.83045
t-test	0.00262125	0.000381331	0.0065417	0.00273682	0.0123759	0.0206024	0.0104497	0.024118	0.0193695	0.18968	0.084632	0.130073
	OR5L1	OR5P3	OR6A2	OR6P1	OR7C1	OR7D4	OR8B3	OR8D1	OR10A2	OR10A4	OR10A5	OR10A6
3.16% Tears	4.51084	5.7763	4.39338	3.29872	3.05184	3.12024	4.80629	4.60963	3.63501	2.00318	3.55911	2.67365
CD293	1.62941	2.30746	2.14948	1.98836	1.45035	1.48151	2.02322	2.39923	2.28852	2.27029	2.69445	1.86528
	OR5L1	OR5P3	OR6A2	OR6P1	OR7C1	OR7D4	OR8B3	OR8D1	OR10A2	OR10A4	OR10A5	OR10A6
3.16% Tears	0.336268	0.295975	0.256156	0.253138	0.288664	0.308224	0.517746	0.426172	0.200046	0.138614	0.366162	0.463042
CD293	0.187402	0.155632	0.211684	0.255355	0.135718	0.169854	0.217293	0.358386	0.184301	0.262418	0.264971	0.190009

## Sheet: T1 (5)
2288	1577	1478	3169	1723	1571	2711	1223	1749	17303	8066	1955		802	648	650	987	575	665	987	593	823	803	666	779
2282	1579	1295	2382	1456	1557	2698	1104	1759	18157	7740	1477		850	636	578	888	702	686	769	498	800	642	631	823
2087	1570	1308	2388	1323	1591	2700	1074	1823	17606	7712	1676		729	705	683	904	633	628	841	479	715	658	698	715
2028	1657	1448	2351	1601	1771	2871	1159	2043	17556	7834	1861		878	654	703	862	572	578	837	498	745	701	623	789
1439	1051	944	1722	956	940	1698	720	1377	19673	12686	1445		873	796	635	853	687	616	912	553	786	746	591	692
1307	982	915	2138	870	983	1892	775	1730	20990	12724	1490		799	619	689	1022	667	664	935	517	868	712	675	781
1298	1349	966	1780	979	1021	1710	848	1490	21416	13518	1325		806	727	779	931	684	603	847	537	724	692	742	909
1323	1021	1134	1958	958	951	1796	750	1490	23068	12163	1429		792	654	705	905	713	670	878	540	743	726	635	875
4.69652	4.74597	4.312	4.71721	7.56	4.41887	3.93697	4.26425	3.18913	41.9429	28.8195	4.1029
4.18222	4.99576	5.02809	4.06148	3.49669	4.04545	6.22764	7.18367	3.3975	73.376	31.7749	2.5461
5.12766	3.83607	3.20848	3.94444	3.96137	5.22368	5.21542	8.53165	4.51746	66.6899	24.5369	4.05079
3.40586	4.94882	3.45875	4.22294	6.98256	7.70225	5.65446	7.7449	4.76232	56.9967	33.3363	3.75578
2.19662	1.64394	2.31489	2.91832	1.93728	2.5	2.53516	2.0915	2.53109	55.7023	64.3246	3.57877
2.27318	2.65753	1.78201	2.79421	1.7603	2.20833	2.78879	3.20513	2.84188	65.9936	44.8145	2.86089
2.21182	2.90214	1.4934	2.59887	2.03873	3.05911	2.93065	3.27007	3.3642	71.9726	38.3567	1.81729
2.35459	2.44488	2.40656	3.08515	1.78275	2.04074	2.9205	2.5	3.17784	69.5337	50.0553	2.16632
	OR10G3	OR10G4	OR10G7	OR10H4	OR10J5	OR11G2	OR11H6	OR13A1	OR51D2	OR51E1	OR51E2	OR51L1
3.16% Tears	4.69652	4.74597	4.312	4.71721	7.56	4.41887	3.93697	4.26425	3.18913	41.9429	28.8195	4.1029
	4.18222	4.99576	5.02809	4.06148	3.49669	4.04545	6.22764	7.18367	3.3975	73.376	31.7749	2.5461
	5.12766	3.83607	3.20848	3.94444	3.96137	5.22368	5.21542	8.53165	4.51746	66.6899	24.5369	4.05079
	3.40586	4.94882	3.45875	4.22294	6.98256	7.70225	5.65446	7.7449	4.76232	56.9967	33.3363	3.75578
CD293	2.19662	1.64394	2.31489	2.91832	1.93728	2.5	2.53516	2.0915	2.53109	55.7023	64.3246	3.57877
	2.27318	2.65753	1.78201	2.79421	1.7603	2.20833	2.78879	3.20513	2.84188	65.9936	44.8145	2.86089
	2.21182	2.90214	1.4934	2.59887	2.03873	3.05911	2.93065	3.27007	3.3642	71.9726	38.3567	1.81729
	2.35459	2.44488	2.40656	3.08515	1.78275	2.04074	2.9205	2.5	3.17784	69.5337	50.0553	2.16632
t-test	0.00698639	0.00842543	0.0111539	0.00117956	0.0199266	0.0260009	0.0051535	0.00531553	0.0126874	0.150496	0.0168168	0.0860561
	OR10G3	OR10G4	OR10G7	OR10H4	OR10J5	OR11G2	OR11H6	OR13A1	OR51D2	OR51E1	OR51E2	OR51L1
3.16% Tears	4.35306	4.63165	4.00183	4.23652	5.50016	5.34756	5.25862	6.93112	3.9666	59.7514	29.6169	3.61389
CD293	2.25905	2.41212	1.99922	2.84914	1.87977	2.45205	2.79377	2.76668	2.97875	65.8006	49.3878	2.60582
	OR10G3	OR10G4	OR10G7	OR10H4	OR10J5	OR11G2	OR11H6	OR13A1	OR51D2	OR51E1	OR51E2	OR51L1
3.16% Tears	0.370174	0.270678	0.415708	0.170096	1.03369	0.822488	0.486854	0.930945	0.394225	6.82217	1.93505	0.364043
CD293	0.035889	0.272569	0.217678	0.102526	0.0659945	0.223495	0.092061	0.284696	0.184242	3.58286	5.52384	0.390153

## Sheet: T1 (6)
2602	2151	2792	2697	3204	3535	3066	3008	2447	2578	2168	1844		1047	857	857	1036	954	1038	902	882	1071	965	1009	874
2520	2273	2932	3148	3081	2789	2571	2495	2334	2529	1425	1823		828	784	784	830	847	811	758	800	819	837	603	822
3109	1996	2645	2973	2831	2559	2296	2498	2998	4027	1556	2153		936	696	696	925	828	851	863	844	823	794	751	838
2133	2311	2447	2888	2550	2305	2799	2683	2993	2673	1975	1896		915	704	704	858	791	812	863	890	956	1122	678	927
1814	1303	2308	1807	1760	1612	1863	2096	2063	2285	2014	1316		950	856	856	1010	957	927	810	991	1022	933	1111	824
1865	1492	2020	1771	1609	1834	1966	1922	1909	1894	1847	1210		1051	817	817	1031	914	906	978	945	896	934	1043	854
1721	1160	2226	2197	1826	1824	2050	2155	1794	2183	2255	1348		939	795	795	964	937	1004	1004	961	967	932	973	834
1997	1085	2259	1970	1813	1989	2089	2282	1780	1795	1919	1337		1099	655	655	1063	1000	976	1084	1025	856	1023	1094	935
3.4034	3.83151	5.23414	3.61164	5.06137	4.91379	5.31076	5.41079	3.05067	3.85487	2.90312	3.04641
4.95327	4.8776	6.59375	6.3907	5.99776	5.81265	6.06425	5.2375	4.61575	4.87185	5.04926	3.37204
5.0541	5.39189	7.58446	4.90095	5.67991	4.78714	4.09503	4.72523	6.14184	9.20558	3.29345	4.00228
3.36505	6.28618	6.73355	5.43231	5.49872	4.62379	5.18143	4.65918	4.66367	3.1482	5.66547	2.83871
2.57091	1.98026	4.18421	2.30656	2.44165	2.29981	3.56829	2.86971	2.67363	3.53659	2.27004	2.16038
2.25038	2.61871	3.88489	2.17274	2.35214	2.83399	2.70934	2.79266	3.04234	2.79775	2.25039	1.78414
2.45083	1.92405	4.62278	3.18617	2.65549	2.35762	2.73179	3.12834	2.45855	3.3515	3.23735	2.18433
2.28469	2.68627	7.2902	2.36802	2.355	2.75868	2.4693	3.0112	3.02632	2.23917	2.18876	1.7514
	OR52A1	OR56A4	pCI
3.16% Tears	3.4034	3.83151	5.23414
	4.95327	4.8776	6.59375
	5.0541	5.39189	7.58446
	3.36505	6.28618	6.73355
CD293	2.57091	1.98026	4.18421
	2.25038	2.61871	3.88489
	2.45083	1.92405	4.62278
	2.28469	2.68627	7.2902
t-test	0.0175958	0.00384168	0.0779988
	OR52A1	OR56A4	pCI
3.16% Tears	4.19396	5.0968	6.53647
CD293	2.38921	2.30232	4.99552
	OR52A1	OR56A4	pCI
3.16% Tears	0.468017	0.512406	0.486182
CD293	0.0747266	0.202963	0.779754

## Sheet: Saline raw data
	OR1A1	OR1C1	OR1D2	OR1G1	OR2A25	OR2AG1	OR2AG2	OR2AT4	OR2B6	OR2B11	OR2C11	OR2D2	OR2D3	OR2G2	OR2J2	OR2J3	OR2T1	OR2T4	OR2T6	OR2T7	OR2T8	OR2T11	OR2T29	OR2W1	OR5A2	OR4C15	OR4E1	OR4E2	OR4P4	OR4Q3	OR5A1	OR5AN1	OR5B3	OR5I1	OR5K1	OR5K3	OR5L1	OR5P3	OR6A2	OR6P1	OR7C1	OR7D4	OR8B3	OR8D1	OR10A2	OR10A4	OR10A5	OR10A6	OR10G3
3.16% saline	1.67627	2.16243	2.46167	2.48256	2.16465	3.09569	2.06435	2.77937	2.67521	3.43827	2.83683	1.69594	1.10837	1.36041	1.666	6.73015	5.92191	1.53459	1.58562	1.65561	1.72853	1.76875	6.76674	32.5554	1.40875	1.62405	1.34359	2.68422	1.7207	2.84588	1.47769	1.73408	1.72826	2.12342	21.1275	1.40421	1.35702	1.82749	1.63799	1.46523	1.58644	1.88462	1.65955	1.68785	1.77837	1.66168	2.20237	1.77179	1.69189
CD293	1.67796	2.6735	2.47633	2.71946	2.69403	2.29459	2.07639	3.03892	2.49479	3.1118	3.05699	2.15477	1.60768	2.22364	3.05981	10.3554	10.9614	2.39185	2.40381	3.67237	2.8334	2.55789	6.4235	39.0987	2.01231	2.4227	2.59891	3.59102	2.39515	3.23178	2.1827	2.1997	3.08036	2.83795	24.9291	2.10702	1.905	2.71816	2.13684	1.78605	1.58097	1.61062	2.48457	2.11654	2.23771	2.14233	2.29049	2.16201	2.33017
	OR1A1	OR1C1	OR1D2	OR1G1	OR2A25	OR2AG1	OR2AG2	OR2AT4	OR2B6	OR2B11	OR2C11	OR2D2	OR2D3	OR2G2	OR2J2	OR2J3	OR2T1	OR2T4	OR2T6	OR2T7	OR2T8	OR2T11	OR2T29	OR2W1	OR5A2	OR4C15	OR4E1	OR4E2	OR4P4	OR4Q3	OR5A1	OR5AN1	OR5B3	OR5I1	OR5K1	OR5K3	OR5L1	OR5P3	OR6A2	OR6P1	OR7C1	OR7D4	OR8B3	OR8D1	OR10A2	OR10A4	OR10A5	OR10A6	OR10G3
3.16% saline	0.194014	0.133296	0.194894	0.207359	0.146645	0.488299	0.272372	0.30681	0.174041	0.330326	0.319154	0.161572	0.207746	0.199529	0.299053	0.782262	0.78331	0.128269	0.550067	0.210153	0.296523	0.560147	1.7011	4.99454	0.156417	0.0895682	0.17141	0.190392	0.124466	0.189506	0.109954	0.179113	0.129424	0.430524	2.28666	0.124538	0.169664	0.193666	0.214978	0.0801778	0.264874	0.385542	0.1772	0.123907	0.1558	0.0784574	0.184037	0.0598323	0.144948
CD293	0.109291	0.193294	0.273547	0.159477	0.128481	0.235815	0.337252	0.27177	0.253684	0.437578	0.478946	0.235986	0.0826945	0.214399	0.389444	0.477721	1.11335	0.174749	0.277659	1.00329	0.262098	0.329979	2.33652	2.07091	0.171296	0.0940108	0.20747	0.162194	0.263546	0.293696	0.28426	0.223988	0.155748	0.20384	2.23426	0.0990877	0.245187	0.339726	0.158858	0.102181	0.195984	0.161606	0.151498	0.190307	0.0832294	0.248482	0.237094	0.165872	0.269543
	OR1A1	OR1C1	OR1D2	OR1G1	OR2A25	OR2AG1	OR2AG2	OR2AT4	OR2B6	OR2B11	OR2C11	OR2D2	OR2D3	OR2G2	OR2J2	OR2J3	OR2T1	OR2T4	OR2T6	OR2T7	OR2T8	OR2T11	OR2T29	OR2W1	OR5A2	OR4C15	OR4E1	OR4E2	OR4P4	OR4Q3	OR5A1	OR5AN1	OR5B3	OR5I1	OR5K1	OR5K3	OR5L1	OR5P3	OR6A2	OR6P1	OR7C1	OR7D4	OR8B3	OR8D1	OR10A2	OR10A4	OR10A5	OR10A6	OR10G3
3.16% saline	1.73978	1.89639	2.19003	2.60432	2.29136	3.11333	1.64	2.27663	2.41286	3.5989	2.18471	1.24493	1.28023	1.30429	1.423	6.62583	6.6086	1.71164	1.03584	2.02545	1.46726	1.55533	7.54386	26.8585	1.13433	1.66594	1.15303	2.71934	1.91143	3.24249	1.21608	1.36519	1.40451	1.95588	23.0348	1.10207	1.46482	1.57875	1.40649	1.37721	0.945295	1.12195	1.8998	1.64901	1.92929	1.48789	2.21212	1.86899	1.45253
	1.28464	1.96965	2.13477	2.0114	1.74103	2.17982	2.85714	3.64764	2.91018	2.46392	2.42742	1.93318	0.952722	1.21307	1.15574	4.59362	5.65326	1.30846	1.3552	1.27273	2.29821	1.09014	5.73529	32	1.81775	1.6775	1.84308	2.93981	1.63427	2.808	1.37864	1.48936	1.91406	1.76091	14.3226	1.40763	1.49363	1.97845	2.17478	1.41558	2.14583	1.49383	2.0076	1.69489	2.14255	1.86128	1.79745	1.87752	1.77957
	1.49359	2.38866	2.98007	2.9875	2.217	4.44444	1.9631	2.42906	2.34315	3.88485	3.18587	1.92677	0.618605	0.997271	1.55784	7.49224	3.87825	1.32065	0.756874	1.31105	1.01991	1.01867	2.83036	24.5676	1.19663	1.36768	1.28674	2.13503	1.92991	2.98891	1.6281	2.02146	1.63574	1.40755	24.2116	1.39512	0.857143	2.30102	1.19703	1.70356	1.86667	2.89958	1.25386	2.00557	1.5609	1.69053	2.11333	1.69981	1.47139
	2.18707	2.39501	2.5418	2.32702	2.4092	2.64516	1.79715	2.76415	3.03463	3.80541	3.5493	1.67888	1.58194	1.92699	2.52744	8.20892	7.54752	1.79762	3.19457	2.01319	2.12875	3.41085	10.9574	46.7954	1.48632	1.78509	1.0915	2.94271	1.4072	2.34413	1.68794	2.0603	1.95872	3.36932	22.9412	1.712	1.6125	1.45175	1.77367	1.36458	1.38798	2.0231	1.47692	1.40196	1.48073	1.607	2.68657	1.64082	2.06407
CD293	1.96606	3.20347	2.33333	2.88377	2.43327	2.02165	2.23529	2.33862	3.07635	3.43038	2.30505	1.85749	1.39375	2.08664	3.89189	10.2143	11.1915	2.0836	2.18578	6.54483	3.61127	2.25858	5.22034	35.9571	1.50787	2.45669	2.79325	3.76371	3.03872	3.56081	2.45833	2.70588	3.22703	2.44554	31.224	2.36591	1.49538	3.65313	1.78289	1.72668	1.11205	1.33542	2.88079	1.7075	2.21976	1.73719	2.59961	2.58555	2.10092
	1.4429	2.46332	3.27864	2.46781	2.52593	2.28049	2.63469	2.87968	1.84321	4.18634	4.45714	2.10472	1.79703	2.11814	3.55519	9.06951	12.625	2.33843	2.85	3.4246	2.47628	2.95912	3.26875	45.089	2.2306	2.35586	2.57346	3.92244	1.85009	3.084	2.64758	2.09184	3.28817	2.80217	22.9213	2.09011	2.35495	2.07234	2.0764	2.07342	1.47406	1.60185	2.46651	1.99679	2.05651	1.6879	2.12974	1.83088	3.12141
	1.6943	2.32364	2.05598	2.43827	2.97872	1.91304	2.33858	3.49247	2.58912	2.60386	2.64143	2.8369	1.61165	2.84103	2.42012	10.9156	12.2795	2.25397	2.8609	2.76132	2.6632	3.23179	3.87931	38.5835	2.08811	2.21564	2.99605	3.49541	2.10368	2.47461	2.26154	2.35751	2.61714	3.40678	20.9073	1.883	2.30337	2.41247	2.55385	1.75328	1.69029	1.43855	2.14286	2.61877	2.46004	2.55142	2.73696	2.25157	2.18207
	1.6086	2.70355	2.23739	3.08798	2.8382	2.96319	1.09701	3.4449	2.47046	2.2266	2.82432	1.81996	1.6283	1.84875	2.37204	11.2222	7.74941	2.89141	1.71855	1.95873	2.58287	1.78205	13.3256	36.7652	2.22268	2.66261	2.03288	3.18251	2.58812	3.80769	1.36334	1.64356	3.18908	2.69732	24.6636	2.08907	1.46629	2.73469	2.1342	1.59082	2.0475	2.06667	2.4481	2.14311	2.21455	2.59279	1.69565	1.98005	1.91629
	OR1A1	OR1C1	OR1D2	OR1G1	OR2A25	OR2AG1	OR2AG2	OR2AT4	OR2B6	OR2B11	OR2C11	OR2D2	OR2D3	OR2G2	OR2J2	OR2J3	OR2T1	OR2T4	OR2T6	OR2T7	OR2T8	OR2T11	OR2T29	OR2W1	OR5A2	OR4C15	OR4E1	OR4E2	OR4P4	OR4Q3	OR5A1	OR5AN1	OR5B3	OR5I1	OR5K1	OR5K3	OR5L1	OR5P3	OR6A2	OR6P1	OR7C1	OR7D4	OR8B3	OR8D1	OR10A2	OR10A4	OR10A5	OR10A6	OR10G3
3.16% saline	0.609373	0.664225	0.767076	0.912183	0.802566	1.09047	0.574423	0.797409	0.845124	1.26054	0.765213	0.436047	0.44841	0.456837	0.498418	2.32075	2.31472	0.599514	0.362812	0.709432	0.51392	0.544767	2.6423	9.40741	0.397307	0.583508	0.403859	0.95247	0.669495	1.13571	0.425942	0.478168	0.491941	0.685063	8.06812	0.38601	0.513064	0.552969	0.492635	0.482379	0.331097	0.392972	0.66542	0.577578	0.67575	0.521145	0.774813	0.654628	0.508758
	0.449957	0.689884	0.74772	0.704509	0.609808	0.763501	1.00074	1.27762	1.01931	0.863007	0.850223	0.677113	0.333698	0.424888	0.404806	1.60895	1.9801	0.458298	0.474671	0.445783	0.804967	0.381829	2.00883	11.2083	0.63668	0.587558	0.645552	1.02969	0.572415	0.983524	0.48288	0.521661	0.670416	0.616774	5.0166	0.493034	0.523156	0.692967	0.761734	0.49582	0.751595	0.523225	0.703179	0.593647	0.750445	0.651929	0.629569	0.657615	0.623308
	0.523142	0.836646	1.04379	1.0464	0.776523	1.5567	0.687591	0.850797	0.820708	1.3607	1.11588	0.674866	0.216671	0.349302	0.545646	2.62422	1.35839	0.462569	0.265101	0.459204	0.357233	0.356798	0.991355	8.60501	0.419129	0.479041	0.45069	0.747811	0.675965	1.04689	0.570255	0.708032	0.57293	0.493005	8.48032	0.488653	0.300221	0.805951	0.419271	0.596684	0.653815	1.0156	0.439174	0.702465	0.546717	0.592122	0.740212	0.595373	0.515366
	0.76604	0.838871	0.890284	0.815058	0.843842	0.926489	0.629467	0.968166	1.0629	1.33287	1.24317	0.588041	0.554087	0.674944	0.885256	2.87524	2.64358	0.62963	1.11892	0.705137	0.745611	1.19468	3.83793	16.3905	0.520594	0.625241	0.382308	1.03071	0.492882	0.82105	0.591216	0.721637	0.686056	1.18013	8.03533	0.599642	0.564791	0.508485	0.621243	0.477956	0.48615	0.708608	0.517304	0.491048	0.518639	0.562866	0.940991	0.574711	0.722956
CD293	0.733638	1.19538	0.870687	1.07608	0.907978	0.75438	0.834104	0.872659	1.14795	1.28005	0.860132	0.693125	0.52008	0.778634	1.45227	3.81148	4.17615	0.777499	0.815627	2.44221	1.34755	0.842793	1.94798	13.4175	0.562666	0.916719	1.04231	1.40444	1.13391	1.32872	0.917331	1.0097	1.20417	0.912559	11.6513	0.882845	0.558005	1.36317	0.66529	0.644314	0.414964	0.498315	1.07497	0.637155	0.828306	0.648235	0.97005	0.964803	0.783961
	0.538419	0.919192	1.22343	0.920868	0.942553	0.850968	0.983138	1.07456	0.687795	1.56214	1.66319	0.785381	0.670565	0.790389	1.32663	3.3843	4.71104	0.87259	1.06348	1.2779	0.924028	1.1042	1.21974	16.825	0.832352	0.879092	0.960291	1.46366	0.690362	1.1508	0.987948	0.780572	1.22699	1.04564	8.55311	0.779928	0.878753	0.773297	0.774814	0.773699	0.550047	0.597734	0.920383	0.745107	0.767389	0.629842	0.794716	0.683197	1.16476
	0.632231	0.867071	0.767192	0.909845	1.11152	0.713855	0.872646	1.30322	0.966134	0.971636	0.985656	1.05859	0.60139	1.06013	0.903071	4.07316	4.5821	0.841072	1.06755	1.03039	0.993778	1.20595	1.44757	14.3975	0.77918	0.82677	1.11798	1.30432	0.784991	0.923403	0.843897	0.87971	0.976591	1.27125	7.80161	0.702644	0.859507	0.900217	0.952972	0.65424	0.630734	0.536796	0.799611	0.9772	0.917969	0.952067	1.0213	0.840178	0.814244
	0.600251	1.00883	0.834885	1.15228	1.05908	1.10572	0.409353	1.28547	0.921858	0.83086	1.0539	0.679123	0.607605	0.689866	0.88513	4.18759	2.89171	1.07894	0.64128	0.730903	0.963801	0.664975	4.97246	13.719	0.829397	0.993559	0.758571	1.18756	0.965761	1.42085	0.508734	0.613299	1.19001	1.00651	9.20326	0.77954	0.547149	1.02046	0.79638	0.593618	0.764028	0.77118	0.913511	0.799706	0.826361	0.967505	0.632735	0.73886	0.715067
MEAN	OR1A1	OR1C1	OR1D2	OR1G1	OR2A25	OR2AG1	OR2AG2	OR2AT4	OR2B6	OR2B11	OR2C11	OR2D2	OR2D3	OR2G2	OR2J2	OR2J3	OR2T1	OR2T4	OR2T6	OR2T7	OR2T8	OR2T11	OR2T29	OR2W1	OR5A2	OR4C15	OR4E1	OR4E2	OR4P4	OR4Q3	OR5A1	OR5AN1	OR5B3	OR5I1	OR5K1	OR5K3	OR5L1	OR5P3	OR6A2	OR6P1	OR7C1	OR7D4	OR8B3	OR8D1	OR10A2	OR10A4	OR10A5	OR10A6	OR10G3
3.16% saline	0.587128	0.757407	0.862218	0.869536	0.758185	1.08429	0.723055	0.973497	0.937013	1.20428	0.993621	0.594017	0.388217	0.476493	0.583531	2.35729	2.07419	0.537503	0.555377	0.579889	0.605433	0.619518	2.3701	11.4028	0.493428	0.568837	0.470602	0.94017	0.602689	0.996794	0.517573	0.607374	0.605336	0.743743	7.40009	0.491834	0.475308	0.640093	0.57372	0.51321	0.555664	0.660102	0.581269	0.591184	0.622888	0.582016	0.771396	0.620582	0.592597
CD293	0.626135	0.99762	0.924048	1.01477	1.00528	0.856231	0.77481	1.13398	0.930933	1.16117	1.14072	0.804055	0.59991	0.829756	1.14177	3.86413	4.09025	0.892524	0.896985	1.37035	1.05729	0.954479	2.39694	14.5897	0.750899	0.904035	0.969787	1.33999	0.893755	1.20594	0.814477	0.820821	1.14944	1.05899	9.30232	0.786239	0.710854	1.01428	0.797364	0.666468	0.589943	0.601006	0.92712	0.789792	0.835006	0.799412	0.8547	0.806759	0.869507
STDEV	OR1A1	OR1C1	OR1D2	OR1G1	OR2A25	OR2AG1	OR2AG2	OR2AT4	OR2B6	OR2B11	OR2C11	OR2D2	OR2D3	OR2G2	OR2J2	OR2J3	OR2T1	OR2T4	OR2T6	OR2T7	OR2T8	OR2T11	OR2T29	OR2W1	OR5A2	OR4C15	OR4E1	OR4E2	OR4P4	OR4Q3	OR5A1	OR5AN1	OR5B3	OR5I1	OR5K1	OR5K3	OR5L1	OR5P3	OR6A2	OR6P1	OR7C1	OR7D4	OR8B3	OR8D1	OR10A2	OR10A4	OR10A5	OR10A6	OR10G3
3.16% saline	0.067955	0.0466881	0.0682633	0.0726291	0.0513637	0.171031	0.0954005	0.107463	0.0609591	0.115699	0.111786	0.056592	0.0727646	0.0698866	0.104746	0.273993	0.27436	0.0449272	0.192665	0.0736079	0.103859	0.196196	0.595824	1.74938	0.0547864	0.031372	0.0600379	0.0666863	0.0435952	0.0663759	0.0385124	0.0627356	0.0453317	0.150795	0.800922	0.0436203	0.0594261	0.0678329	0.0752977	0.0280829	0.0927744	0.135039	0.0620658	0.0433993	0.0545703	0.0274803	0.0644603	0.0209567	0.0507692
CD293	0.0777413	0.107535	0.0607278	0.0901049	0.0641283	0.189645	0.0829644	0.0984567	0.0693522	0.116589	0.0971901	0.0237653	0.0795911	0.101499	0.233034	0.452643	0.605351	0.0764061	0.188155	0.480092	0.20373	0.200826	0.594675	1.6528	0.0454034	0.0934789	0.148251	0.134687	0.143357	0.105844	0.0952378	0.100735	0.142474	0.154106	1.35752	0.0925617	0.0627734	0.18402	0.0721079	0.0399435	0.0768618	0.119328	0.141702	0.0443873	0.0760039	0.0218019	0.0815392	0.0906215	0.0588693
t-test	0.304846	0.0536834	0.361224	0.122446	0.0102335	0.200502	0.332142	0.173337	0.484288	0.441983	0.284167	0.0277021	0.0461974	0.0446317	0.0472638	0.000292202	0.0269253	0.00499406	0.156521	0.0565663	0.0380365	0.180428	0.478815	0.104099	0.00565463	0.000124323	0.0057433	0.00920003	0.0328742	0.127104	0.0594932	0.101925	0.00173955	0.105438	0.0807697	0.0127738	0.090028	0.0620827	0.0675711	0.0231907	0.377527	0.350876	0.00216145	0.0202686	0.038053	0.0594528	0.287498	0.0279939	0.045279
	I	I	I	I	I	A	I	I	A	A	I	I	I	I	I	I	I	I	I	I	I	I	I	I	I	I	I	I	I	I	I	I	I	I	I	I	I	I	I	I	I	A	I	I	I	I	I	I	I
Activated (A)
Inhibited (I)
[truncated: 14 more columns]

## Sheet: S1
1209	1608	1103	1486	1328	867	892	1725	1563	1055	1086	1198		865	1037	721	817	805	550	700	982	882	582	714	1041
1086	1568	1192	1635	1079	897	1060	1870	1858	878	1002	1268		934	993	771	1014	790	628	631	803	901	594	648	849
1099	1537	1297	1834	1391	960	932	1821	1752	1041	1257	1163		868	876	701	880	847	526	671	985	977	565	669	796
1043	1552	1221	1752	1395	892	905	1865	1802	1104	1156	1179		694	881	723	981	813	586	681	930	862	585	613	864
1153	1691	1359	1839	1658	867	970	2023	1649	942	1405	1169		783	803	811	899	917	631	655	1094	806	558	836	814
918	1676	1459	1550	1423	774	1114	1860	1458	1074	1336	1425		759	918	723	866	805	564	671	907	974	561	610	887
1054	1599	1208	1585	1520	884	994	2024	1780	939	1063	1461		786	916	793	886	776	653	654	865	933	607	651	774
1111	1695	1154	1453	1470	883	694	2088	1571	852	1027	1421		842	879	737	741	777	563	668	890	874	603	622	961
1.73978	1.89639	2.19003	2.60432	2.29136	3.11333	1.64	2.27663	2.41286	3.5989	2.18471	1.24493
1.28464	1.96965	2.13477	2.0114	1.74103	2.17982	2.85714	3.64764	2.91018	2.46392	2.42742	1.93318
1.49359	2.38866	2.98007	2.9875	2.217	4.44444	1.9631	2.42906	2.34315	3.88485	3.18587	1.92677
2.18707	2.39501	2.5418	2.32702	2.4092	2.64516	1.79715	2.76415	3.03463	3.80541	3.5493	1.67888
1.96606	3.20347	2.33333	2.88377	2.43327	2.02165	2.23529	2.33862	3.07635	3.43038	2.30505	1.85749
1.4429	2.46332	3.27864	2.46781	2.52593	2.28049	2.63469	2.87968	1.84321	4.18634	4.45714	2.10472
1.6943	2.32364	2.05598	2.43827	2.97872	1.91304	2.33858	3.49247	2.58912	2.60386	2.64143	2.8369
1.6086	2.70355	2.23739	3.08798	2.8382	2.96319	1.09701	3.4449	2.47046	2.2266	2.82432	1.81996
	OR1A1	OR1C1	OR1D2	OR1G1	OR2A25	OR2AG1	OR2AG2	OR2AT4	OR2B6	OR2B11	OR2C11	OR2D2
3.16% saline	1.73978	1.89639	2.19003	2.60432	2.29136	3.11333	1.64	2.27663	2.41286	3.5989	2.18471	1.24493
	1.28464	1.96965	2.13477	2.0114	1.74103	2.17982	2.85714	3.64764	2.91018	2.46392	2.42742	1.93318
	1.49359	2.38866	2.98007	2.9875	2.217	4.44444	1.9631	2.42906	2.34315	3.88485	3.18587	1.92677
	2.18707	2.39501	2.5418	2.32702	2.4092	2.64516	1.79715	2.76415	3.03463	3.80541	3.5493	1.67888
CD293	1.96606	3.20347	2.33333	2.88377	2.43327	2.02165	2.23529	2.33862	3.07635	3.43038	2.30505	1.85749
	1.4429	2.46332	3.27864	2.46781	2.52593	2.28049	2.63469	2.87968	1.84321	4.18634	4.45714	2.10472
	1.6943	2.32364	2.05598	2.43827	2.97872	1.91304	2.33858	3.49247	2.58912	2.60386	2.64143	2.8369
	1.6086	2.70355	2.23739	3.08798	2.8382	2.96319	1.09701	3.4449	2.47046	2.2266	2.82432	1.81996
t-test	0.496797	0.0879285	0.48762	0.230029	0.0201904	0.154227	0.484926	0.281258	0.337646	0.345879	0.374912	0.0446413
	OR1A1	OR1C1	OR1D2	OR1G1	OR2A25	OR2AG1	OR2AG2	OR2AT4	OR2B6	OR2B11	OR2C11	OR2D2
3.16% saline	1.67627	2.16243	2.46167	2.48256	2.16465	3.09569	2.06435	2.77937	2.67521	3.43827	2.83683	1.69594
CD293	1.67796	2.6735	2.47633	2.71946	2.69403	2.29459	2.07639	3.03892	2.49479	3.1118	3.05699	2.15477
	OR1A1	OR1C1	OR1D2	OR1G1	OR2A25	OR2AG1	OR2AG2	OR2AT4	OR2B6	OR2B11	OR2C11	OR2D2
3.16% saline	0.194014	0.133296	0.194894	0.207359	0.146645	0.488299	0.272372	0.30681	0.174041	0.330326	0.319154	0.161572
CD293	0.109291	0.193294	0.273547	0.159477	0.128481	0.235815	0.337252	0.27177	0.253684	0.437578	0.478946	0.235986

## Sheet: S1 (2)
1300	1343	1130	4402	3473	1415	978	957	1386	1173	830	14447		1103	1123	913	1004	865	993	958	675	1072	897	457	923
1065	1328	964	3712	3351	1189	999	848	1556	1041	790	12432		1098	1165	888	1121	922	1003	842	752	903	988	468	776
932	1131	1006	3779	2789	1372	923	851	1117	891	717	11480		1260	1133	789	851	1016	1136	1091	744	1103	882	512	851
1346	1271	1229	4447	4053	1457	1106	1163	1607	1280	915	16638		998	852	728	893	884	988	621	779	967	658	447	747
1292	1556	1552	4833	4373	1696	1353	1349	1682	1387	1016	16329		1040	954	696	834	755	1022	836	545	755	837	518	843
1126	1404	1495	4445	4541	1623	1255	1263	1705	1341	923	17624		804	874	708	846	728	923	700	652	927	718	560	782
1396	1508	1218	4537	4047	1536	1161	1071	1681	1376	850	16335		1018	790	738	779	697	904	666	643	881	702	516	813
1447	1439	1401	4642	3709	1545	1206	1017	1787	1234	973	13709		1043	962	822	778	827	796	869	715	937	868	443	762
1.28023	1.30429	1.423	6.62583	6.6086	1.71164	1.03584	2.02545	1.46726	1.55533	7.54386	26.8585
0.952722	1.21307	1.15574	4.59362	5.65326	1.30846	1.3552	1.27273	2.29821	1.09014	5.73529	32
0.618605	0.997271	1.55784	7.49224	3.87825	1.32065	0.756874	1.31105	1.01991	1.01867	2.83036	24.5676
1.58194	1.92699	2.52744	8.20892	7.54752	1.79762	3.19457	2.01319	2.12875	3.41085	10.9574	46.7954
1.39375	2.08664	3.89189	10.2143	11.1915	2.0836	2.18578	6.54483	3.61127	2.25858	5.22034	35.9571
1.79703	2.11814	3.55519	9.06951	12.625	2.33843	2.85	3.4246	2.47628	2.95912	3.26875	45.089
1.61165	2.84103	2.42012	10.9156	12.2795	2.25397	2.8609	2.76132	2.6632	3.23179	3.87931	38.5835
1.6283	1.84875	2.37204	11.2222	7.74941	2.89141	1.71855	1.95873	2.58287	1.78205	13.3256	36.7652
	OR2D3	OR2G2	OR2J2	OR2J3	OR2T1	OR2T4	OR2T6	OR2T7	OR2T8	OR2T11	OR2T29	OR2W1
3.16% Tears	1.28023	1.30429	1.423	6.62583	6.6086	1.71164	1.03584	2.02545	1.46726	1.55533	7.54386	26.8585
	0.952722	1.21307	1.15574	4.59362	5.65326	1.30846	1.3552	1.27273	2.29821	1.09014	5.73529	32
	0.618605	0.997271	1.55784	7.49224	3.87825	1.32065	0.756874	1.31105	1.01991	1.01867	2.83036	24.5676
	1.58194	1.92699	2.52744	8.20892	7.54752	1.79762	3.19457	2.01319	2.12875	3.41085	10.9574	46.7954
CD293	1.39375	2.08664	3.89189	10.2143	11.1915	2.0836	2.18578	6.54483	3.61127	2.25858	5.22034	35.9571
	1.79703	2.11814	3.55519	9.06951	12.625	2.33843	2.85	3.4246	2.47628	2.95912	3.26875	45.089
	1.61165	2.84103	2.42012	10.9156	12.2795	2.25397	2.8609	2.76132	2.6632	3.23179	3.87931	38.5835
	1.6283	1.84875	2.37204	11.2222	7.74941	2.89141	1.71855	1.95873	2.58287	1.78205	13.3256	36.7652
t-test	0.0668311	0.0578593	0.0579925	0.000660598	0.0336973	0.00693665	0.188193	0.0622777	0.0501438	0.215225	0.397977	0.164476
	OR2D3	OR2G2	OR2J2	OR2J3	OR2T1	OR2T4	OR2T6	OR2T7	OR2T8	OR2T11	OR2T29	OR2W1
3.16% Tears	1.10837	1.36041	1.666	6.73015	5.92191	1.53459	1.58562	1.65561	1.72853	1.76875	6.76674	32.5554
CD293	1.60768	2.22364	3.05981	10.3554	10.9614	2.39185	2.40381	3.67237	2.8334	2.55789	6.4235	39.0987
	OR2D3	OR2G2	OR2J2	OR2J3	OR2T1	OR2T4	OR2T6	OR2T7	OR2T8	OR2T11	OR2T29	OR2W1
3.16% Tears	0.207746	0.199529	0.299053	0.782262	0.78331	0.128269	0.550067	0.210153	0.296523	0.560147	1.7011	4.99454
CD293	0.0826945	0.214399	0.389444	0.477721	1.11335	0.174749	0.277659	1.00329	0.262098	0.329979	2.33652	2.07091

[truncated: 4 more sheets: S1 (3), S1 (4), S1 (5), S1 (6)]
